# Supplementary material for: Sequence Alignment between TRIM33 Gene and Human Noncoding RNAs: A Potential Explanation for Paraneoplastic Dermatomyositis
Source: J Pers Med. 2024 Jun 13;14(6):628. doi: 10.3390/jpm14060628 (PMC11204533; doi:10.3390/jpm14060628)
Supplement: Supplementary file 1 [file jpm-14-00628-s001.zip]

Archive with 9 entries (8 files):
- FIGURE S1 SPLICEATOR ANALYSIS.pdf
- figure S2 TRIM REV.pdf
- TRIM33_Suppl_Table S1 .xlsx
- TRIM33_Suppl_Table S2 .xls
- __MACOSX/
- __MACOSX/._FIGURE S1 SPLICEATOR ANALYSIS.pdf
- __MACOSX/._figure S2 TRIM REV.pdf
- __MACOSX/._TRIM33_Suppl_TAB_1 .xlsx
- __MACOSX/._TRIM33_Suppl_TAB_2 .xls
