# Supplementary material for: Sequence Alignment between TRIM33 Gene and Human Noncoding RNAs: A Potential Explanation for Paraneoplastic Dermatomyositis
Source: J Pers Med. 2024 Jun 13;14(6):628. doi: 10.3390/jpm14060628 (PMC11204533; doi:10.3390/jpm14060628)
Supplement: Supplementary file 1 [file jpm-14-00628-s001.zip › TRIM33_Suppl_Table S1 .xlsx]

## Sheet: Foglio1
transcript	gene hit	Aligned sequence	Aligned sequence location on TRIM33 gene	type	subject start	genomic location	orientation	query start	query end	length	score	E-val	% ID	tissue expression	subcellular localization
ENST00000526284.5	ENSG00000290960	TTTTTTTTTTTTTTTTTTTAAATTGATCATTCTTGGGTGTTTCTCGCAGAGGGGGATTTGGCAGGGTCATAGGACAATAGTGGAGGAAGGTCAGCAGATAAACAAGTGAACAAAGGTCTCTGGTTTTCCTAGGCAGAGGACCCTGCGGCCTTCCGAAGTGTTTGTGTCCCTGGGTACTTGAGATCAGGGAGTGGTGATGACTCTTAAGGAGCATACTGCCTTCAAGCATCTGTTTAACAAAGCACATCTTGCACCGCCCTTAATCCATTTAACCCTGAGTGGACACAGCACATGTTTCAGAGAGCACAGGGTTGGGGGCAAGGTCATAGATCAACAGCATCCCAAGGCAGAAGAATCTTTCTTAGTACAGAACAAAAATGGAGTCTCCTATGTCTACTT…	30709 to 31360	lncRNA	588	11:3397434-3398089 [Sequence]	Forward	30709	31360	659	935	0.0	93.1	/	/
ENST00000606697.5	NNT-AS1	ATTGATCATTCTTGGGTGTTTCTCGCAGAGGGGGATTTGGCAGGGTCATAGGACAATAGTGGAGGAAGGTCAGCAGATAAACAAGTGAACAAAGGTCTCTGGTTTTCCTAGGCAGAGGACCCTGCGGCCTTCCGAAGTGTTTGTGTCCCTGGGTACTTGAGATCAGGGAGTGGTGATGACTCTTAAGGAGCATACTGCCTTCAAGCATCTGTTTAACAAAGCACATCTTGCACCGCCCTTAATCCATTTAACCCTGAGTGGACACAGCACATGTTTCAGAGAGCACAGGGTTGGGGGCAAGGTCATAGATCAACAGCATCCCAAGGCAGAAGAATCTTTCTTAGTACAGAACAAAAATGGAGTCTCCTATGTCTACTTCTTTCTACACAGACACAGCAA…	30730 to 31395	lncRNA	1281	5:43577642-43578306 [Sequence]	Reverse	30730	31395	676	903	0.0	91.8	almost ubiquitous	nucleus, cytoskeleton, mitochondria, extracellular, plasma membrane
ENST00000656939.1	ENSG00000287126	TTTTTTTAAATTGATCATTCTTGGGTGTTTCTCGCAGAGGGGGATTTGGCAGGGTCATAGGACAATAGTGGAGGAAGGTCAGCAGATAAACAAGTGAACAAAGGTCTCTGGTTTTCCTAGGCAGAGGACCCTGCGGCCTTCCGAAGTGTTTGTGTCCCTGGGTACTTGAGATCAGGGAGTGGTGATGACTCTTAAGGAGCATACTGCCTTCAAGCATCTGTTTAACAAAGCACATCTTGCACCGCCCTTAATCCATTTAACCCTGAGTGGACACAGCACATGTTTCAGAGAGCACAGGGTTGGGGGCAAGGTCATAGATCAACAGCATCCCAAGGCAGAAGAATCTTTCTTAGTACAGAACAAAAATGGAGTCTCCTATGTCTACTTCTTTCTACACAG…	30721 to 31375	lncRNA	3029	2:3568516-3569176 [Sequence]	Reverse	30721	31375	664	893	0.0	92.3	/	/
ENST00000700970.1	ENSG00000291038	ATTGATCATTCTTGGGTGTTTCTCGCAGAGGGGGATTTGGCAGGGTCATAGGACAATAGTGGAGGAAGGTCAGCAGATAAACAAGTGAACAAAGGTCTCTGGTTTTCCTAGGCAGAGGACCCTGCGGCCTTCCGAAGTGTTTGTGTCCCTGGGTACTTGAGATCAGGGAGTGGTGATGACTCTTAAGGAGCATACTGCCTTCAAGCATCTGTTTAACAAAGCACATCTTGCACCGCCCTTAATCCATTTAACCCTGAGTGGACACAGCACATGTTTCAGAGAGCACAGGGTTGGGGGCAAGGTCATAGATCAACAGCATCCCAAGGCAGAAGAATCTTTCTTAGTACAGAACAAAAATGGAGTCTCCTATGTCTACTTCTTTCTACACAGACACAGCAA…	30730 to 31301	lncRNA	1096	14:20443224-20443796 [Sequence]	Forward	30730	31301	574	891	0.0	94.7	/	/
ENST00000626826.1	HELLPAR	TTTTTTTTTTTTTTTTTTTAAATTGATCATTCTTGGGTGTTTCTCGCAGAGGGGGATTTGGCAGGGTCATAGGACAATAGTGGAGGAAGGTCAGCAGATAAACAAGTGAACAAAGGTCTCTGGTTTTCCTAGGCAGAGGACCCTGCGGCCTTCCGAAGTGTTTGTGTCCCTGGGTACTTGAGATCAGGGAGTGGTGATGACTCTTAAGGAGCATACTGCCTTCAAGCATCTGTTTAACAAAGCACATCTTGCACCGCCCTTAATCCATTTAACCCTGAGTGGACACAGCACATGTTTCAGAGAGCACAGGGTTGGGGGCAAGGTCATAGATCAACAGCATCCCAAGGCAGAAGAATCTTTCTTAGTACAGAACAAAAATGGAGTCTCCTATGTCTACTT…	30709 to 31301	lncRNA	53046	12:102250630-102251228 [Sequence]	Forward	30709	31301	600	889	0.0	93.8	skeletal muscle tissue, liver	nucleus
ENST00000447070.1	GTF3C2-AS2	ATTCTTGGGTGTTTCTCGCAGAGGGGGATTTGGCAGGGTCATAGGACAATAGTGGAGGAAGGTCAGCAGATAAACAAGTGAACAAAGGTCTCTGGTTTTCCTAGGCAGAGGACCCTGCGGCCTTCCGAAGTGTTTGTGTCCCTGGGTACTTGAGATCAGGGAGTGGTGATGACTCTTAAGGAGCATACTGCCTTCAAGCATCTGTTTAACAAAGCACATCTTGCACCGCCCTTAATCCATTTAACCCTGAGTGGACACAGCACATGTTTCAGAGAGCACAGGGTTGGGGGCAAGGTCATAGATCAACAGCATCCCAAGGCAGAAGAATCTTTCTTAGTACAGAACAAAAATGGAGTCTCCTATGTCTACTTCTTTCTACACAGACACAGCAACGATCTG…	30737 to 31395	lncRNA	2364	2:27359560-27360229 [Sequence]	Forward	30737	31395	671	889	0.0	92.1	almost ubiquitous	/
ENST00000419745.1	LINC02043	ATTGATCATTCTTGGGTGTTTCTCGCAGAGGGGGATTTGGCAGGGTCATAGGACAATAGTGGAGGAAGGTCAGCAGATAAACAAGTGAACAAAGGTCTCTGGTTTTCCTAGGCAGAGGACCCTGCGGCCTTCCGAAGTGTTTGTGTCCCTGGGTACTTGAGATCAGGGAGTGGTGATGACTCTTAAGGAGCATACTGCCTTCAAGCATCTGTTTAACAAAGCACATCTTGCACCGCCCTTAATCCATTTAACCCTGAGTGGACACAGCACATGTTTCAGAGAGCACAGGGTTGGGGGCAAGGTCATAGATCAACAGCATCCCAAGGCAGAAGAATCTTTCTTAGTACAGAACAAAAATGGAGTCTCCTATGTCTACTTCTTTCTACACAGACACAGCAA…	30730 to 31333	lncRNA	1216	3:186810888-186811496 [Sequence]	Reverse	30730	31333	610	880	0.0	93.4	overexpressed in the brain	/
ENST00000702124.1	ENSG00000286456	TTTTTTTTTTTTTTAAATTGATCATTCTTGGGTGTTTCTCGCAGAGGGGGATTTGGCAGGGTCATAGGACAATAGTGGAGGAAGGTCAGCAGATAAACAAGTGAACAAAGGTCTCTGGTTTTCCTAGGCAGAGGACCCTGCGGCCTTCCGAAGTGTTTGTGTCCCTGGGTACTTGAGATCAGGGAGTGGTGATGACTCTTAAGGAGCATACTGCCTTCAAGCATCTGTTTAACAAAGCACATCTTGCACCGCCCTTAATCCATTTAACCCTGAGTGGACACAGCACATGTTTCAGAGAGCACAGGGTTGGGGGCAAGGTCATAGATCAACAGCATCCCAAGGCAGAAGAATCTTTCTTAGTACAGAACAAAAATGGAGTCTCCTATGTCTACTTCTTTC…	30714 to 31336	uncategorized gene	594	7:64577506-64578130 [Sequence]	Forward	30714	31336	628	870	0.0	92.6	/	/
ENST00000593393.1	ZNF584-DT	TTTTTTTTTTTTTTTAAATTGATCATTCTTGGGTGTTTCTCGCAGAGGGGGATTTGGCAGGGTCATAGGACAATAGTGGAGGAAGGTCAGCAGATAAACAAGTGAACAAAGGTCTCTGGTTTTCCTAGGCAGAGGACCCTGCGGCCTTCCGAAGTGTTTGTGTCCCTGGGTACTTGAGATCAGGGAGTGGTGATGACTCTTAAGGAGCATACTGCCTTCAAGCATCTGTTTAACAAAGCACATCTTGCACCGCCCTTAATCCATTTAACCCTGAGTGGACACAGCACATGTTTCAGAGAGCACAGGGTTGGGGGCAAGGTCATAGATCAACAGCATCCCAAGGCAGAAGAATCTTTCTTAGTACAGAACAAAAATGGAGTCTCCTATGTCTACTTCTTT…	30713 to 31320	lncRNA	2450	19:58404238-58404847 [Sequence]	Reverse	30713	31320	613	864	0.0	92.9	testis, endometrium	/
ENST00000584499.1	ENSG00000266340	TTTTTTTTTTTTTTTTTAAATTGATCATTCTTGGGTGTTTCTCGCAGAGGGGGATTTGGCAGGGTCATAGGACAATAGTGGAGGAAGGTCAGCAGATAAACAAGTGAACAAAGGTCTCTGGTTTTCCTAGGCAGAGGACCCTGCGGCCTTCCGAAGTGTTTGTGTCCCTGGGTACTTGAGATCAGGGAGTGGTGATGACTCTTAAGGAGCATACTGCCTTCAAGCATCTGTTTAACAAAGCACATCTTGCACCGCCCTTAATCCATTTAACCCTGAGTGGACACAGCACATGTTTCAGAGAGCACAGGGTTGGGGGCAAGGTCATAGATCAACAGCATCCCAAGGCAGAAGAATCTTTCTTAGTACAGAACAAAAATGGAGTCTCCTATGTCTACTTCT…	30711 to 31371	lncRNA	1	17:30978610-30980250 [Sequence]	Reverse	30711	31371	671	862	0.0	91.5	almost ubiquitous	/
ENST00000669902.1	ENSG00000287826	ATTGATCATTCTTGGGTGTTTCTCGCAGAGGGGGATTTGGCAGGGTCATAGGACAATAGTGGAGGAAGGTCAGCAGATAAACAAGTGAACAAAGGTCTCTGGTTTTCCTAGGCAGAGGACCCTGCGGCCTTCCGAAGTGTTTGTGTCCCTGGGTACTTGAGATCAGGGAGTGGTGATGACTCTTAAGGAGCATACTGCCTTCAAGCATCTGTTTAACAAAGCACATCTTGCACCGCCCTTAATCCATTTAACCCTGAGTGGACACAGCACATGTTTCAGAGAGCACAGGGTTGGGGGCAAGGTCATAGATCAACAGCATCCCAAGGCAGAAGAATCTTTCTTAGTACAGAACAAAAATGGAGTCTCCTATGTCTACTTCTTTCTACACAGACACAGCAA…	30730 to 31284	lncRNA	1076	8:116297821-116298376 [Sequence]	Forward	30730	31284	557	810	0.0	93.5	/	/
ENST00000652200.1	ENSG00000286045	TTTTTTTTTTTTTTTTTTAAATTGATCATTCTTGGGTGTTTCTCGCAGAGGGGGATTTGGCAGGGTCATAGGACAATAGTGGAGGAAGGTCAGCAGATAAACAAGTGAACAAAGGTCTCTGGTTTTCCTAGGCAGAGGACCCTGCGGCCTTCCGAAGTGTTTGTGTCCCTGGGTACTTGAGATCAGGGAGTGGTGATGACTCTTAAGGAGCATACTGCCTTCAAGCATCTGTTTAACAAAGCACATCTTGCACCGCCCTTAATCCATTTAACCCTGAGTGGACACAGCACATGTTTCAGAGAGCACAGGGTTGGGGGCAAGGTCATAGATCAACAGCATCCCAAGGCAGAAGAATCTTTCTTAGTACAGAACAAAAATGGAGTCTCCTATGTCTACTTC…	30710 to 31303	lncRNA	819	2:75725208-75725805 [Sequence]	Forward	30710	31303	599	781	0.0	91.6	nervous system	/
ENST00000579095.2	NARF-AS2	ATCATTCTTGGGTGTTTCTCGCAGAGGGGGATTTGGCAGGGTCATAGGACAATAGTGGAGGAAGGTCAGCAGATAAACAAGTGAACAAAGGTCTCTGGTTTTCCTAGGCAGAGGACCCTGCGGCCTTCCGAAGTGTTTGTGTCCCTGGGTACTTGAGATCAGGGAGTGGTGATGACTCTTAAGGAGCATACTGCCTTCAAGCATCTGTTTAACAAAGCACATCTTGCACCGCCCTTAATCCATTTAACCCTGAGTGGACACAGCACATGTTTCAGAGAGCACAGGGTTGGGGGCAAGGTCATAGATCAACAGCATCCCAAGGCAGAAGAATCTTTCTTAGTACAGAACAAAAATGGAGTCTCCTATGTCTACTTCTTTCTACACAGACACAGCAACGAT…	30734 to 31208	lncRNA	931	17:82453224-82453699 [Sequence]	Reverse	30734	31208	477	636	1.68e-179	92	almost ubiquitous	/
ENST00000416220.7	MKLN1-AS	TTTTTTTTTTTTTTTTTTTTTTTTGAGACGGAGTCTCGCTCTGTCGCCCAGGCCGGACTGCGGACTGCAGTGGCGCAATCTCGGCTCATTGCAAGCTCCGCTTCCCGGGTTCACGCCATTCTCCTGCCTCAGCCTCCCGAGTAGCTGGGACTACAGGCGCCCGCCACCGCGCCCGGCTAATTTTTTGTATTTTTAGTAGAGACGGGGTTTCACCTTGTTAGCCAGGATGGTCTCGATCTCCTGACCTCATGATCCACCCGCCTCGGCCTCCCAAAGTGCTGGGATTACAGGCGTGAGCCACCGCGCCCGGCC	23277 to 23588	lncRNA	1323	7:131322558-131322869 [Sequence]	Reverse	23277	23588	312	609	3.58e-171	99.6	almost ubiquitous	nucleus
ENST00000609770.1	ENSG00000273448	TTTTTTTTTTTTTTTTTTTTTTTTTTTGAGACGGAGTCTCGCTCTGTCGCCCAGGCCGGACTGCGGACTGCAGTGGCGCAATCTCGGCTCATTGCAAGCTCCGCTTCCCGGGTTCACGCCATTCTCCTGCCTCAGCCTCCCGAGTAGCTGGGACTACAGGCGCCCGCCACCGCGCCCGGCTAATTTTTTGTATTTTTAGTAGAGACGGGGTTTCACCTTGTTAGCCAGGATGGTCTCGATCTCCTGACCTCATGATCCACCCGCCTCGGCCTCCCAAAGTGCTGGGATTACAGGCGTGAGCCACCGCGCCCGGCC	23274 to 23588	lncRNA	95	7:67333141-67333455 [Sequence]	Forward	23274	23588	315	607	1.41e-170	99.3	colonic epithelium, endometrium, ectocervix	/
ENST00000653638.1	LINC01551	TTTTTTTTTTTTTTTTTTTTGAGACGGAGTCTCGCTCTGTCGCCCAGGCCGGACTGCGGACTGCAGTGGCGCAATCTCGGCTCATTGCAAGCTCCGCTTCCCGGGTTCACGCCATTCTCCTGCCTCAGCCTCCCGAGTAGCTGGGACTACAGGCGCCCGCCACCGCGCCCGGCTAATTTTTTGTATTTTTAGTAGAGACGGGGTTTCACCTTGTTAGCCAGGATGGTCTCGATCTCCTGACCTCATGAT	23281 to 23589	lncRNA	471	14:28792290-28792598 [Sequence]	Forward	23281	23589	309	603	2.18e-169	99.6	overexpressed in the brain	/
ENST00000399387.9	LINC01551	TTTTTTTTTTTTTTTTTTTTGAGACGGAGTCTCGCTCTGTCGCCCAGGCCGGACTGCGGACTGCAGTGGCGCAATCTCGGCTCATTGCAAGCTCCGCTTCCCGGGTTCACGCCATTCTCCTGCCTCAGCCTCCCGAGTAGCTGGGACTACAGGCGCCCGCCACCGCGCCCGGCTAATTTTTTGTATTTTTAGTAGAGACGGGGTTTCACCTTGTTAGCCAGGATGGTCTCGATCTCCTGACCTCATGATCCACCCGCCTCGGCCTCCCAAAGTGCTGGGATTACAGGCGTGAGCCACCGCGCCCGGCCT	23281 to 23589	lncRNA	1665	14:28792290-28792598 [Sequence]	Forward	23281	23589	309	603	2.18e-169	99.6	overexpressed in the brain	/
ENST00000674361.1	XACT	TTTTTTTTTTTTTTTTTTTTTTTTTTTGAGACGGAGTCTCGCTCTGTCGCCCAGGCCGGACTGCGGACTGCAGTGGCGCAATCTCGGCTCATTGCAAGCTCCGCTTCCCGGGTTCACGCCATTCTCCTGCCTCAGCCTCCCGAGTAGCTGGGACTACAGGCGCCCGCCACCGCGCCCGGCTAATTTTTTGTATTTTTAGTAGAGACGGGGTTTCACCTTGTTAGCCAGGATGGTCTCGATCTCCTGACCTCATGATCCACCCGCCTCGGCCTCCCAAAGTGCTGGGATTACAGGCGTGAGCCACCGCGCCCGGCC	23274 to 23588	lncRNA	223080	X:113740467-113740781 [Sequence]	Reverse	23274	23588	315	599	3.38e-168	99	testis, colon, nervous system	nucleolus
ENST00000670787.1	ENSG00000288033	GGGGGATTTGGCAGGGTCATAGGACAATAGTGGAGGAAGGTCAGCAGATAAACAAGTGAACAAAGGTCTCTGGTTTTCCTAGGCAGAGGACCCTGCGGCCTTCCGAAGTGTTTGTGTCCCTGGGTACTTGAGATCAGGGAGTGGTGATGACTCTTAAGGAGCATACTGCCTTCAAGCATCTGTTTAACAAAGCACATCTTGCACCGCCCTTAATCCATTTAACCCTGAGTGGACACAGCACATGTTTCAGAGAGCACAGGGTTGGGGGCAAGGTCATAGATCAACAGCATCCCAAGGCAGAAGAATCTTTCTTAGTACAGAACAAAAATGGAGTCTCCTATGTCTACTTCTTTCTACACAGACACAGCAACGATCTGATTTCTCTATCTTTCCCCACAT…	30759 to 31294	lncRNA	397	11:517587-518134 [Sequence]	Forward	30759	31294	554	597	1.33e-167	88	nervous system	/
ENST00000674361.1	XACT	TTTTTTTTTTTTTTTTTTTTTTTGAGACGGAGTCTCGCTCTGTCGCCCAGGCTGGAGTGCAGTGGCGGGATCTCGGCTCACTGCAAGCTCCGCCTCCCGGGTTCACGCCATTCTCCTGCCTCAGCCTCCCAAGTAGCTGGGACTACAGGCGCCCGCCACTACGCCCGGCTAATTTTTTGTATTTTTAGTAGAGACGGGGTTTTACCGTGTTAGCCGGGATGGTCTCGATCTCCTGACCTCGTGATCCGCCCGCCTCGGCCTCCCAAAGTGCTGGGATTACAGGCGTGAGCCACCGCGCCCGGCC	9992 to 10295	lncRNA	329815	X:113633743-113634046 [Sequence]	Reverse	9992	10295	304	577	1.19e-161	99	testis, colon, nervous system	nucleolus
ENST00000339037.4	LINC01116	TTCTTTTTTTTTTTTTTTTTTTTTTTGAGACGGAGTCTCGCTCTGTCGCCCAGGCTGGAGTGCAGTGGCGGGATCTCGGCTCACTGCAAGCTCCGCCTCCCGGGTTCACGCCATTCTCCTGCCTCAGCCTCCCAAGTAGCTGGGACTACAGGCGCCCGCCACTACGCCCGGCTAATTTTTTGTATTTTTAGTAGAGACGGGGTTTTACCGTGTTAGCCGGGATGGTCTCGATCTCCTGACCTCGTGATCCGCCCGCCTCGGCCTCCCAAAGTGCTGGGATTACAGGCGTGAGCCACCGCGCCCGGCCC	9989 to 10296	lncRNA	215	2:176633407-176633715 [Sequence]	Reverse	9989	10296	309	577	1.19e-161	98.7	almost ubiquitous (overexpressed in the kidney)	nucleus, cytoskeleton, extracellular
ENST00000665729.1	ENSG00000286535	TTTTTTTTTTTTTTTTGAGACGGAGTCTCGCTCTGTCGCCCAGGCCGGACTGCGGACTGCAGTGGCGCAATCTCGGCTCATTGCAAGCTCCGCTTCCCGGGTTCACGCCATTCTCCTGCCTCAGCCTCCCGAGTAGCTGGGACTACAGGCGCCCGCCACCGCGCCCGGCTAATTTTTTGTATTTTTAGTAGAGACGGGGTTTCACCTTGTTAGCCAGGATGGTCTCGATCTCCTGACCTCATGATCCACCCGCCTCGGCCTCCCAAAGTGCTGGGATTACAGGCGTGAGCCACCGCGCCCGGCC	23285 to 23588	lncRNA	527	8:130359619-130359922 [Sequence]	Forward	23285	23588	304	577	1.19e-161	99	sural nerve, calcaneal tendon, adrenal tissue	/
ENST00000617151.1	FRMD6-AS2	TTTTTTTTTTTTTTTTTTTTTTGAGACGGAGTCTCGCTCTGTCGCCCAGGCTGGAGTGCAGTGGCGGGATCTCGGCTCACTGCAAGCTCCGCCTCCCGGGTTCACGCCATTCTCCTGCCTCAGCCTCCCAAGTAGCTGGGACTACAGGCGCCCGCCACTACGCCCGGCTAATTTTTTGTATTTTTAGTAGAGACGGGGTTTTACCGTGTTAGCCGGGATGGTCTCGATCTCCTGACCTCGTGATCCGCCCGCCTCGGCCTCCCAAAGTGCTGGGATTACAGGCGTGAGCCACCGCG	9993 to 10288	lncRNA	1058	14:51650392-51650687 [Sequence]	Reverse	9993	10288	296	569	2.84e-159	99.3	overexpressed in uterus, cervix, Fallopian tube	nucleus
ENST00000667000.1	LINC01309	TTTTTTTTTTTTGAGACGGAGTCTCGCTCTGTCGCCCAGGCTGGAGTGCAGTGGCGGGATCTCGGCTCACTGCAAGCTCCGCCTCCCGGGTTCACGCCATTCTCCTGCCTCAGCCTCCCAAGTAGCTGGGACTACAGGCGCCCGCCACTACGCCCGGCTAATTTTTTGTATTTTTAGTAGAGACGGGGTTTTACCGTGTTAGCCGGGATGGTCTCGATCTCCTGACCTCGTGATCCGCCCGCCTCGGCCTCCCAAAGTGCTGGGATTACAGGCGTGAGCCACCGCGCCCGGCCC	10003 to 10296	lncRNA	22	13:103420846-103421139 [Sequence]	Forward	10003	10296	294	565	4.41e-158	99.3	overexpressed in testis	/
ENST00000523173.5	LINC00824	TTTTTTTTTTTTTTTTGAGACGGAGTCTCGCTCTGTCGCCCAGGCTGGAGTGCAGTGGCGGGATCTCGGCTCACTGCAAGCTCCGCCTCCCGGGTTCACGCCATTCTCCTGCCTCAGCCTCCCAAGTAGCTGGGACTACAGGCGCCCGCCACTACGCCCGGCTAATTTTTTGTATTTTTAGTAGAGACGGGGTTTTACCGTGTTAGCCGGGATGGTCTCGATCTCCTGACCTCGTGATCCGCCCGCCTCGGCCTCCCAAAGTGCTGGGATTACAGGCGTGAGCCACCGCGCCCGGCC	9999 to 10295	lncRNA	503	8:128559144-128559440 [Sequence]	Reverse	9999	10295	297	563	1.73e-157	98.9	overexpressed in whole blood, intestine and spleen	/
ENST00000633582.1	LINC00824	TTTTTTTTTTTTTTTTGAGACGGAGTCTCGCTCTGTCGCCCAGGCTGGAGTGCAGTGGCGGGATCTCGGCTCACTGCAAGCTCCGCCTCCCGGGTTCACGCCATTCTCCTGCCTCAGCCTCCCAAGTAGCTGGGACTACAGGCGCCCGCCACTACGCCCGGCTAATTTTTTGTATTTTTAGTAGAGACGGGGTTTTACCGTGTTAGCCGGGATGGTCTCGATCTCCTGACCTCGTGATCCGCCCGCCTCGGCCTCCCAAAGTGCTGGGATTACAGGCGTGAGCCACCGCGCCCGGCC	9999 to 10295	lncRNA	503	CHR_HSCHR8_1_CTG7:128559144-128559440 [Sequence]	Reverse	9999	10295	297	563	1.73e-157	98.9	overexpressed in whole blood, intestine and spleen	/
ENST00000692606.1	ENSG00000289308	CTTTTTTTTTTTTTTTTTTTTTTTGAGACGGAGTCTCGCTCTGTCGCCCAGGCTGGAGTGCAGTGGCGGGATCTCGGCTCACTGCAAGCTCCGCCTCCCGGGTTCACGCCATTCTCCTGCCTCAGCCTCCCAAGTAGCTGGGACTACAGGCGCCCGCCACTACGCCCGGCTAATTTTTTGTATTTTTAGTAGAGACGGGGTTTTACCGTGTTAGCCGGGATGGTCTCGATCTCCTGACCTCGTGATCCGCCCGCCTCGGCCTCCCAAAGTGCTGGGATTACAGGCGTGAGCCACCGCGCCCGGCC	9991 to 10295	lncRNA	523	4:61750510-61750813 [Sequence]	Reverse	9991	10295	305	561	6.82e-157	98.9	/	/
ENST00000679196.1	ENSG00000288663	TTTTTTTTTTTTTTTTTTTTTTTGAGACGGAGTCTCGCTCTGTCGCCCAGGCTGGAGTGCAGTGGCGGGATCTCGGCTCACTGCAAGCTCCGCCTCCCGGGTTCACGCCATTCTCCTGCCTCAGCCTCCCAAGTAGCTGGGACTACAGGCGCCCGCCACTACGCCCGGCTAATTTTTTGTATTTTTAGTAGAGACGGGGTTTTACCGTGTTAGCCGGGATGGTCTCGATCTCCTGACCTCGTGATCCGCCCGCCTCGGCCTCCCAAAGTGCTGGGATTACAGGCGTGAGCCACCGCGCCCGGCC	9992 to 10295	lncRNA	3362	12:53304864-53305167 [Sequence]	Forward	9992	10295	304	561	6.82e-157	98.3	brain, granulocytes	/
ENST00000656298.1	ENSG00000246250	TTTTTTTTTTTTTTTTTTTGAGACGGAGTCTCGCTCTGTCGCCCAGGCTGGAGTGCAGTGGCGGGATCTCGGCTCACTGCAAGCTCCGCCTCCCGGGTTCACGCCATTCTCCTGCCTCAGCCTCCCAAGTAGCTGGGACTACAGGCGCCCGCCACTACGCCCGGCTAATTTTTTGTATTTTTAGTAGAGACGGGGTTTTACCGTGTTAGCCGGGATGGTCTCGATCTCCTGACCTCGTGATCCGCCCGCCTCGGCCTCCCAAAGTGCTGGGATTACAGGCGTGAGCCACCGCGCCCGGCC	9996 to 10295	lncRNA	3490	11:43828142-43828440 [Sequence]	Reverse	9996	10295	300	551	6.44e-154	98.3	brain	/
ENST00000660393.1	ENSG00000286679	TTTTTTTTTTTTTTTTTTTGAGACGGAGTCTCGCTCTGTCGCCCAGGCTGGAGTGCAGTGGCGGGATCTCGGCTCACTGCAAGCTCCGCCTCCCGGGTTCACGCCATTCTCCTGCCTCAGCCTCCCAAGTAGCTGGGACTACAGGCGCCCGCCACTACGCCCGGCTAATTTTTTGTATTTTTAGTAGAGACGGGGTTTTACCGTGTTAGCCGGGATGGTCTCGATCTCCTGACCTCGTGATCCGCCCGCCTCGGCCTCCCAAAGTGCTGGGATTACAGGCGTGAGCCACCGCGCCCGGCC	9996 to 10295	lncRNA	2029	2:155661475-155661774 [Sequence]	Forward	9996	10295	300	538	9.41e-150	97.6	brain	/
ENST00000656573.1	ENSG00000286679	TTTTTTTTTTTTTTTTTTTGAGACGGAGTCTCGCTCTGTCGCCCAGGCTGGAGTGCAGTGGCGGGATCTCGGCTCACTGCAAGCTCCGCCTCCCGGGTTCACGCCATTCTCCTGCCTCAGCCTCCCAAGTAGCTGGGACTACAGGCGCCCGCCACTACGCCCGGCTAATTTTTTGTATTTTTAGTAGAGACGGGGTTTTACCGTGTTAGCCGGGATGGTCTCGATCTCCTGACCTCGTGATCCGCCCGCCTCGGCCTCCCAAAGTGCTGGGATTACAGGCGTGAGCCACCGCGCCCGGCC	9996 to 10295	lncRNA	2025	2:155661475-155661774 [Sequence]	Forward	9996	10295	300	538	9.41e-150	97.6	brain	/
ENST00000664863.1	ENSG00000286679	TTTTTTTTTTTTTTTTTTTGAGACGGAGTCTCGCTCTGTCGCCCAGGCTGGAGTGCAGTGGCGGGATCTCGGCTCACTGCAAGCTCCGCCTCCCGGGTTCACGCCATTCTCCTGCCTCAGCCTCCCAAGTAGCTGGGACTACAGGCGCCCGCCACTACGCCCGGCTAATTTTTTGTATTTTTAGTAGAGACGGGGTTTTACCGTGTTAGCCGGGATGGTCTCGATCTCCTGACCTCGTGATCCGCCCGCCTCGGCCTCCCAAAGTGCTGGGATTACAGGCGTGAGCCACCGCGCCCGGCC	9996 to 10295	lncRNA	2304	2:155661475-155661774 [Sequence]	Forward	9996	10295	300	538	9.41e-150	97.6	brain	/
ENST00000668854.1	ENSG00000286679	TTTTTTTTTTTTTTTTTTTGAGACGGAGTCTCGCTCTGTCGCCCAGGCTGGAGTGCAGTGGCGGGATCTCGGCTCACTGCAAGCTCCGCCTCCCGGGTTCACGCCATTCTCCTGCCTCAGCCTCCCAAGTAGCTGGGACTACAGGCGCCCGCCACTACGCCCGGCTAATTTTTTGTATTTTTAGTAGAGACGGGGTTTTACCGTGTTAGCCGGGATGGTCTCGATCTCCTGACCTCGTGATCCGCCCGCCTCGGCCTCCCAAAGTGCTGGGATTACAGGCGTGAGCCACCGCGCCCGGCC	9996 to 10295	lncRNA	2160	2:155661475-155661774 [Sequence]	Forward	9996	10295	300	538	9.41e-150	97.6	brain	/
ENST00000663758.1	ENSG00000286679	TTTTTTTTTTTTTTTTTTTGAGACGGAGTCTCGCTCTGTCGCCCAGGCTGGAGTGCAGTGGCGGGATCTCGGCTCACTGCAAGCTCCGCCTCCCGGGTTCACGCCATTCTCCTGCCTCAGCCTCCCAAGTAGCTGGGACTACAGGCGCCCGCCACTACGCCCGGCTAATTTTTTGTATTTTTAGTAGAGACGGGGTTTTACCGTGTTAGCCGGGATGGTCTCGATCTCCTGACCTCGTGATCCGCCCGCCTCGGCCTCCCAAAGTGCTGGGATTACAGGCGTGAGCCACCGCGCCCGGCC	9996 to 10295	lncRNA	2071	2:155661475-155661774 [Sequence]	Forward	9996	10295	300	538	9.41e-150	97.6	brain	/
ENST00000668158.1	ENSG00000286679	TTTTTTTTTTTTTTTTTTTGAGACGGAGTCTCGCTCTGTCGCCCAGGCTGGAGTGCAGTGGCGGGATCTCGGCTCACTGCAAGCTCCGCCTCCCGGGTTCACGCCATTCTCCTGCCTCAGCCTCCCAAGTAGCTGGGACTACAGGCGCCCGCCACTACGCCCGGCTAATTTTTTGTATTTTTAGTAGAGACGGGGTTTTACCGTGTTAGCCGGGATGGTCTCGATCTCCTGACCTCGTGATCCGCCCGCCTCGGCCTCCCAAAGTGCTGGGATTACAGGCGTGAGCCACCGCGCCCGGCC	9996 to 10295	lncRNA	2034	2:155661475-155661774 [Sequence]	Forward	9996	10295	300	538	9.41e-150	97.6	brain	/
ENST00000653496.1	ENSG00000286679	TTTTTTTTTTTTTTTTTTTGAGACGGAGTCTCGCTCTGTCGCCCAGGCTGGAGTGCAGTGGCGGGATCTCGGCTCACTGCAAGCTCCGCCTCCCGGGTTCACGCCATTCTCCTGCCTCAGCCTCCCAAGTAGCTGGGACTACAGGCGCCCGCCACTACGCCCGGCTAATTTTTTGTATTTTTAGTAGAGACGGGGTTTTACCGTGTTAGCCGGGATGGTCTCGATCTCCTGACCTCGTGATCCGCCCGCCTCGGCCTCCCAAAGTGCTGGGATTACAGGCGTGAGCCACCGCGCCCGGCC	9996 to 10295	lncRNA	2219	2:155661475-155661774 [Sequence]	Forward	9996	10295	300	538	9.41e-150	97.6	brain	/
ENST00000666695.1	ENSG00000286679	TTTTTTTTTTTTTTTTTTTGAGACGGAGTCTCGCTCTGTCGCCCAGGCTGGAGTGCAGTGGCGGGATCTCGGCTCACTGCAAGCTCCGCCTCCCGGGTTCACGCCATTCTCCTGCCTCAGCCTCCCAAGTAGCTGGGACTACAGGCGCCCGCCACTACGCCCGGCTAATTTTTTGTATTTTTAGTAGAGACGGGGTTTTACCGTGTTAGCCGGGATGGTCTCGATCTCCTGACCTCGTGATCCGCCCGCCTCGGCCTCCCAAAGTGCTGGGATTACAGGCGTGAGCCACCGCGCCCGGCC	9996 to 10295	lncRNA	1895	2:155661475-155661774 [Sequence]	Forward	9996	10295	300	538	9.41e-150	97.6	brain	/
ENST00000661611.1	ENSG00000286679	TTTTTTTTTTTTTTTTTTTGAGACGGAGTCTCGCTCTGTCGCCCAGGCTGGAGTGCAGTGGCGGGATCTCGGCTCACTGCAAGCTCCGCCTCCCGGGTTCACGCCATTCTCCTGCCTCAGCCTCCCAAGTAGCTGGGACTACAGGCGCCCGCCACTACGCCCGGCTAATTTTTTGTATTTTTAGTAGAGACGGGGTTTTACCGTGTTAGCCGGGATGGTCTCGATCTCCTGACCTCGTGATCCGCCCGCCTCGGCCTCCCAAAGTGCTGGGATTACAGGCGTGAGCCACCGCGCCCGGCC	9996 to 10295	lncRNA	2326	2:155661475-155661774 [Sequence]	Forward	9996	10295	300	538	9.41e-150	97.6	brain	/
ENST00000668262.1	ENSG00000286679	TTTTTTTTTTTTTTTTTTTGAGACGGAGTCTCGCTCTGTCGCCCAGGCTGGAGTGCAGTGGCGGGATCTCGGCTCACTGCAAGCTCCGCCTCCCGGGTTCACGCCATTCTCCTGCCTCAGCCTCCCAAGTAGCTGGGACTACAGGCGCCCGCCACTACGCCCGGCTAATTTTTTGTATTTTTAGTAGAGACGGGGTTTTACCGTGTTAGCCGGGATGGTCTCGATCTCCTGACCTCGTGATCCGCCCGCCTCGGCCTCCCAAAGTGCTGGGATTACAGGCGTGAGCCACCGCGCCCGGCC	9996 to 10295	lncRNA	2203	2:155661475-155661774 [Sequence]	Forward	9996	10295	300	538	9.41e-150	97.6	brain	/
ENST00000670933.1	ENSG00000286679	TTTTTTTTTTTTTTTTTTTGAGACGGAGTCTCGCTCTGTCGCCCAGGCTGGAGTGCAGTGGCGGGATCTCGGCTCACTGCAAGCTCCGCCTCCCGGGTTCACGCCATTCTCCTGCCTCAGCCTCCCAAGTAGCTGGGACTACAGGCGCCCGCCACTACGCCCGGCTAATTTTTTGTATTTTTAGTAGAGACGGGGTTTTACCGTGTTAGCCGGGATGGTCTCGATCTCCTGACCTCGTGATCCGCCCGCCTCGGCCTCCCAAAGTGCTGGGATTACAGGCGTGAGCCACCGCGCCCGGCC	9996 to 10295	lncRNA	1904	2:155661475-155661774 [Sequence]	Forward	9996	10295	300	538	9.41e-150	97.6	brain	/
ENST00000666615.1	ENSG00000286679	TTTTTTTTTTTTTTTTTTTGAGACGGAGTCTCGCTCTGTCGCCCAGGCTGGAGTGCAGTGGCGGGATCTCGGCTCACTGCAAGCTCCGCCTCCCGGGTTCACGCCATTCTCCTGCCTCAGCCTCCCAAGTAGCTGGGACTACAGGCGCCCGCCACTACGCCCGGCTAATTTTTTGTATTTTTAGTAGAGACGGGGTTTTACCGTGTTAGCCGGGATGGTCTCGATCTCCTGACCTCGTGATCCGCCCGCCTCGGCCTCCCAAAGTGCTGGGATTACAGGCGTGAGCCACCGCGCCCGGCC	9996 to 10295	lncRNA	2003	2:155661475-155661774 [Sequence]	Forward	9996	10295	300	538	9.41e-150	97.6	brain	/
ENST00000665560.1	ENSG00000286679	TTTTTTTTTTTTTTTTTTTGAGACGGAGTCTCGCTCTGTCGCCCAGGCTGGAGTGCAGTGGCGGGATCTCGGCTCACTGCAAGCTCCGCCTCCCGGGTTCACGCCATTCTCCTGCCTCAGCCTCCCAAGTAGCTGGGACTACAGGCGCCCGCCACTACGCCCGGCTAATTTTTTGTATTTTTAGTAGAGACGGGGTTTTACCGTGTTAGCCGGGATGGTCTCGATCTCCTGACCTCGTGATCCGCCCGCCTCGGCCTCCCAAAGTGCTGGGATTACAGGCGTGAGCCACCGCGCCCGGCC	9996 to 10295	lncRNA	2364	2:155661475-155661774 [Sequence]	Forward	9996	10295	300	538	9.41e-150	97.6	brain	/
ENST00000628340.1	ENSG00000228863	TTTCCTAGGCAGAGGACCCTGCGGCCTTCCGAAGTGTTTGTGTCCCTGGGTACTTGAGATCAGGGAGTGGTGATGACTCTTAAGGAGCATACTGCCTTCAAGCATCTGTTTAACAAAGCACATCTTGCACCGCCCTTAATCCATTTAACCCTGAGTGGACACAGCACATGTTTCAGAGAGCACAGGGTTGGGGGCAAGGTCATAGATCAACAGCATCCCAAGGCAGAAGAATCTTTCTTAGTACAGAACAAAAATGGAGTCTCCTATGTCTACTTCTTTCTACACAGACACAGCAACGATCTGATTTCTCTATCTTTCCCCACATTTCCCCCTTTTCTATTCCACAAAACCGCCATCATCATCATGGCCTGTTCTC	30833 to 31208	lncRNA	699	1:160698996-160699372 [Sequence]	Forward	30833	31208	378	528	8.89e-147	92.8	overexpressed in whole blood and spleen	/
ENST00000637731.1	ENSG00000283384	TTTTTTGAGACGGAGTCTCGCTCTGTCGCCCAGGCTGGAGTGCAGTGGCGGGATCTCGGCTCACTGCAAGCTCCGCCTCCCGGGTTCACGCCATTCTCCTGCCTCAGCCTCCCAAGTAGCTGGGACTACAGGCGCCCGCCACTACGCCCGGCTAATTTTTTGTATTTTTAGTAGAGACGGGGTTTTACCGTGTTAGCCGGGATGGTCTCGATCTCCTGACCTCGTGATCCGCCCGCCTCGGCCTCCCAAAGTGCTGGGATTACAGGCGTGAGCCACCGCGCCCGGCC	10009 to 10295	lncRNA	840	13:108431835-108432122 [Sequence]	Forward	10009	10295	288	528	8.89e-147	98.2	skeletal muscle tissue, testis, blood	/
ENST00000664961.1	ENSG00000287238	CTGGTTTTCCTAGGCAGAGGACCCTGCGGCCTTCCGAAGTGTTTGTGTCCCTGGGTACTTGAGATCAGGGAGTGGTGATGACTCTTAAGGAGCATACTGCCTTCAAGCATCTGTTTAACAAAGCACATCTTGCACCGCCCTTAATCCATTTAACCCTGAGTGGACACAGCACATGTTTCAGAGAGCACAGGGTTGGGGGCAAGGTCATAGATCAACAGCATCCCAAGGCAGAAGAATCTTTCTTAGTACAGAACAAAAATGGAGTCTCCTATGTCTACTTCTTTCTACACAGACACAGCAACGATCTGATTTCTCTATCTTTCCCCACATTTCCCCCTTTTCTATTCCACAAAACCGCCATCATCATCATGGC	30828 to 31201	lncRNA	364	11:118721652-118722026 [Sequence]	Reverse	30828	31201	376	524	1.38e-145	92.8	bone marrow, glands, peripheral nerve	/
ENST00000522373.1	ENSG00000254258	CTGGTTTTCCTAGGCAGAGGACCCTGCGGCCTTCCGAAGTGTTTGTGTCCCTGGGTACTTGAGATCAGGGAGTGGTGATGACTCTTAAGGAGCATACTGCCTTCAAGCATCTGTTTAACAAAGCACATCTTGCACCGCCCTTAATCCATTTAACCCTGAGTGGACACAGCACATGTTTCAGAGAGCACAGGGTTGGGGGCAAGGTCATAGATCAACAGCATCCCAAGGCAGAAGAATCTTTCTTAGTACAGAACAAAAATGGAGTCTCCTATGTCTACTTCTTTCTACACAGACACAGCAACGATCTGATTTCTCTATCTTTCCCCACATTTCCCCCTTTTCTATTCCACAAAACCGCCATCATCATCATGGCCTGTTCTC	30828 to 31208	lncRNA	174	8:139460545-139460925 [Sequence]	Reverse	30828	31208	382	522	5.42e-145	92.4	almost ubiquitous	/
ENST00000650250.1	ARHGEF35-AS1	GACGGAGTCTCGCTCTGTCGCCCAGGCTGGAGTGCAGTGGCGGGATCTCGGCTCACTGCAAGCTCCGCCTCCCGGGTTCACGCCATTCTCCTGCCTCAGCCTCCCAAGTAGCTGGGACTACAGGCGCCCGCCACTACGCCCGGCTAATTTTTTGTATTTTTAGTAGAGACGGGGTTTTACCGTGTTAGCCGGGATGGTCTCGATCTCCTGACCTCGTGATCCGCCCGCCTCGGCCTCCCAAAGTGCTGGGATTACAGGCGTGAGCCACCGCGCCCGGCC	10017 to 10295	lncRNA	316	7:144200277-144201830 [Sequence]	Forward	10017	10295	280	520	2.13e-144	98.5	almost ubiquitous	/
ENST00000638287.1	ENSG00000284294	CTGGTTTTCCTAGGCAGAGGACCCTGCGGCCTTCCGAAGTGTTTGTGTCCCTGGGTACTTGAGATCAGGGAGTGGTGATGACTCTTAAGGAGCATACTGCCTTCAAGCATCTGTTTAACAAAGCACATCTTGCACCGCCCTTAATCCATTTAACCCTGAGTGGACACAGCACATGTTTCAGAGAGCACAGGGTTGGGGGCAAGGTCATAGATCAACAGCATCCCAAGGCAGAAGAATCTTTCTTAGTACAGAACAAAAATGGAGTCTCCTATGTCTACTTCTTTCTACACAGACACAGCAACGATCTGATTTCTCTATCTTTCCCCACATTTCCCCCTTTTCTATTCCACAAAACCGCCATCATCATCATGGCCTGTTCTC	30828 to 31208	lncRNA	355	22:18946833-18947213 [Sequence]	Forward	30828	31208	382	514	1.30e-142	92.1	sural nerve, colonic epithelium, bone marrow cell	/
ENST00000640084.1	ENSG00000284294	CTGGTTTTCCTAGGCAGAGGACCCTGCGGCCTTCCGAAGTGTTTGTGTCCCTGGGTACTTGAGATCAGGGAGTGGTGATGACTCTTAAGGAGCATACTGCCTTCAAGCATCTGTTTAACAAAGCACATCTTGCACCGCCCTTAATCCATTTAACCCTGAGTGGACACAGCACATGTTTCAGAGAGCACAGGGTTGGGGGCAAGGTCATAGATCAACAGCATCCCAAGGCAGAAGAATCTTTCTTAGTACAGAACAAAAATGGAGTCTCCTATGTCTACTTCTTTCTACACAGACACAGCAACGATCTGATTTCTCTATCTTTCCCCACATTTCCCCCTTTTCTATTCCACAAAACCGCCATCATCATCATGGCCTGTTCTC	30828 to 31208	lncRNA	474	22:18946833-18947213 [Sequence]	Forward	30828	31208	382	514	1.30e-142	92.1	sural nerve, colonic epithelium, bone marrow cell	/
ENST00000623440.1	ENSG00000279175	TTTTTTTTTTTTTTTTTTTTTTTGAGACGGAGTCTCGCTCTGTCGCCCAGGCTGGAGTGCAGTGGCGGGATCTCGGCTCACTGCAAGCTCCGCCTCCCGGGTTCACGCCATTCTCCTGCCTCAGCCTCCCAAGTAGCTGGGACTACAGGCGCCCGCCACTACGCCCGGCTAATTTTTTGTATTTTTAGTAGAGACGGGGTTTTACCGTGTTAGCCGGGATGGTCTCGATCTCCTGACCTCGTGATCCGCCCGCCTCGGCCTCCCA	9992 to 10256	lncRNA	7093	22:44109871-44110135 [Sequence]	Forward	9992	10256	265	508	7.92e-141	99.2	sural nerve, skeletal muscle tissue, tonsil	/
ENST00000668003.2	ENSG00000287839	CTGGTTTTCCTAGGCAGAGGACCCTGCGGCCTTCCGAAGTGTTTGTGTCCCTGGGTACTTGAGATCAGGGAGTGGTGATGACTCTTAAGGAGCATACTGCCTTCAAGCATCTGTTTAACAAAGCACATCTTGCACCGCCCTTAATCCATTTAACCCTGAGTGGACACAGCACATGTTTCAGAGAGCACAGGGTTGGGGGCAAGGTCATAGATCAACAGCATCCCAAGGCAGAAGAATCTTTCTTAGTACAGAACAAAAATGGAGTCTCCTATGTCTACTTCTTTCTACACAGACACAGCAACGATCTGATTTCTCTATCTTTCCCCACATTTCCCCCTTTTCTATTCCACAAAACCGCCATCATCATCATGGCCTGTTCTC	30828 to 31208	lncRNA	331	1:155627305-155627685 [Sequence]	Reverse	30828	31208	382	506	3.12e-140	91.8	whole blood, intestine	/
ENST00000648317.1	ENSG00000285658	ATTGATCATTCTTGGGTGTTTCTCGCAGAGGGGGATTTGGCAGGGTCATAGGACAATAGTGGAGGAAGGTCAGCAGATAAACAAGTGAACAAAGGTCTCTGGTTTTCCTAGGCAGAGGACCCTGCGGCCTTCCGAAGTGTTTGTGTCCCTGGGTACTTGAGATCAGGGAGTGGTGATGACTCTTAAGGAGCATACTGCCTTCAAGCATCTGTTTAACAAAGCACATCTTGCACCGCCCTTAATCCATTTAACCCTGAGTGGACACAGCACATGTTTCAGAGAGCACAG	30730 to 31017	lncRNA	276	11:46585059-46585347 [Sequence]	Forward	30730	31017	289	506	3.12e-140	97.2	bone marrow cell, skeletal muscle tissue, colonic epithelium	/
ENST00000468575.1	OR2A1-AS1	GACGGAGTCTCGCTCTGTCGCCCAGGCTGGAGTGCAGTGGCGGGATCTCGGCTCACTGCAAGCTCCGCCTCCCGGGTTCACGCCATTCTCCTGCCTCAGCCTCCCAAGTAGCTGGGACTACAGGCGCCCGCCACTACGCCCGGCTAATTTTTTGTATTTTTAGTAGAGACGGGGTTTTACCGTGTTAGCCGGGATGGTCTCGATCTCCTGACCTCGTGATCCGCCCGCCTCGGCCTCCCAAAGTGCTGGGATTACAGGCGTGAGCCACCGCGCCCGGCC	10017 to 10295	lncRNA	171	7:144349165-144350718 [Sequence]	Reverse	10017	10295	280	504	1.23e-139	97.8	almost ubiquitous	/
ENST00000671641.1	ENSG00000286797	TTTTTTTTTTTTTTTTTTTTTTTGAGACGGAGTCTCGCTCTGTCGCCCAGGCTGGAGTGCAGTGGCGGGATCTCGGCTCACTGCAAGCTCCGCCTCCCGGGTTCACGCCATTCTCCTGCCTCAGCCTCCCAAGTAGCTGGGACTACAGGCGCCCGCCACTACGCCCGGCTAATTTTTTGTATTTTTAGTAGAGACGGGGTTTTACCGTGTTAGCCGGGATGGTCTCGATCTCCTGACCTCGTGATCCGCCCGCCTCGGCCTCCCAAAGTGCTGGGATTACAGGCGTGAGCCACCGCGCCCGGCC	9992 to 10295	lncRNA	2601	2:185504895-185505203 [Sequence]	Forward	9992	10295	309	498	7.47e-138	95.1	kidney, peripheral nerve, liver	/
ENST00000655441.1	ENSG00000286797	TTTTTTTTTTTTTTTTTTTTTTTGAGACGGAGTCTCGCTCTGTCGCCCAGGCTGGAGTGCAGTGGCGGGATCTCGGCTCACTGCAAGCTCCGCCTCCCGGGTTCACGCCATTCTCCTGCCTCAGCCTCCCAAGTAGCTGGGACTACAGGCGCCCGCCACTACGCCCGGCTAATTTTTTGTATTTTTAGTAGAGACGGGGTTTTACCGTGTTAGCCGGGATGGTCTCGATCTCCTGACCTCGTGATCCGCCCGCCTCGGCCTCCCAAAGTGCTGGGATTACAGGCGTGAGCCACCGCGCCCGGCC	9992 to 10295	lncRNA	2773	2:185504895-185505203 [Sequence]	Forward	9992	10295	309	498	7.47e-138	95.1	kidney, peripheral nerve, liver	/
ENST00000658782.1	LINC01206	TTTTTTTTTTTTTTTTTTTTTTTGAGACGGAGTCTCGCTCTGTCGCCCAGGCTGGAGTGCAGTGGCGGGATCTCGGCTCACTGCAAGCTCCGCCTCCCGGGTTCACGCCATTCTCCTGCCTCAGCCTCCCAAGTAGCTGGGACTACAGGCGCCCGCCACTACGCCCGGCTAATTTTTTGTATTTTTAGTAGAGACGGGGTTTTACCGTGTTAGCCGGGATGGTCTCGATCTCCTGACCTCGTGATCCGCCCGCCTCGGCCTCCCAAAGTGCTGGGATTACAGGCGTGAGCCACCGCGCCCGGCC	9992 to 10295	lncRNA	2	3:181997886-181998188 [Sequence]	Forward	9992	10295	304	496	2.94e-137	95.7	overexpressed in testis	/
ENST00000607307.1	MRPL20-DT	CTGGTTTTCCTAGGCAGAGGACCCTGCGGCCTTCCGAAGTGTTTGTGTCCCTGGGTACTTGAGATCAGGGAGTGGTGATGACTCTTAAGGAGCATACTGCCTTCAAGCATCTGTTTAACAAAGCACATCTTGCACCGCCCTTAATCCATTTAACCCTGAGTGGACACAGCACATGTTTCAGAGAGCACAGGGTTGGGGGCAAGGTCATAGATCAACAGCATCCCAAGGCAGAAGAATCTTTCTTAGTACAGAACAAAAATGGAGTCTCCTATGTCTACTTCTTTCTACACAGACACAGCAACGATCTGATTTCTCTATCTTTCCCCACA	30828 to 31156	lncRNA	712	1:1409807-1410135 [Sequence]	Forward	30828	31156	330	482	4.30e-133	93.6	almost ubiquitous	/
ENST00000702244.1	ANXA2R-OT1	TTTTTTTTTTTTTTTTTTTGAGACGGAGTCTCGCTCTGTCGCCCAGGCTGGAGTGCAGTGGCGGGATCTCGGCTCACTGCAAGCTCCGCCTCCCGGGTTCACGCCATTCTCCTGCCTCAGCCTCCCAAGTAGCTGGGACTACAGGCGCCCGCCACTACGCCCGGCTAATTTTTTGTATTTTTAGTAGAGACGGGGTTTTACCGTGTTAGCCGGGATGGTCTCGATCTCCTGACCTCGTGATCCGCCCGCCTCGGCCTCCCAAAGTGCTGGGATTACAGGCGTGAGCCACCGCGCCCGGCC	9996 to 10295	lncRNA	577	5:43028533-43028832 [Sequence]	Reverse	9996	10295	300	482	4.30e-133	95.3	almost ubiquitous	cytosol
ENST00000628757.2	PCBP1-AS1	GACGGAGTCTCGCTCTGTCGCCCAGGCTGGAGTGCAGTGGCGGGATCTCGGCTCACTGCAAGCTCCGCCTCCCGGGTTCACGCCATTCTCCTGCCTCAGCCTCCCAAGTAGCTGGGACTACAGGCGCCCGCCACTACGCCCGGCTAATTTTTTGTATTTTTAGTAGAGACGGGGTTTTACCGTGTTAGCCGGGATGGTCTCGATCTCCTGACCTCGTGATCCGCCCGCCTCGGCCTCCCAAAGTGCTGGGATTACAGGCGTGAGCCACCGCGCCCGGCC	10017 to 10295	lncRNA	213	2:70056324-70059643 [Sequence]	Reverse	10017	10295	279	480	1.69e-132	96.7	almost ubiquitous	nucleus, extracellular
ENST00000597619.1	ENSG00000269842	TTTTTTTTTTTTTTTTTTTTTTTGAGACGGAGTCTCGCTCTGTCGCCCAGGCTGGAGTGCAGTGGCGGGATCTCGGCTCACTGCAAGCTCCGCCTCCCGGGTTCACGCCATTCTCCTGCCTCAGCCTCCCAAGTAGCTGGGACTACAGGCGCCCGCCACTACGCCCGGCTAATTTTTTGTATTTTTAGTAGAGACGGGGTTTTACCGTGTTAGCCGGGATGGTCTCGATCTCCTGACCTCGTGATCCGCCCGCCTCGGCCTCCCAAAGTGCTGGGATTACAGGCGTGAGCCACCGCGCCCGGCC	9992 to 10295	uncategorized gene	1033	19:53762993-53763296 [Sequence]	Forward	9992	10295	304	474	1.03e-130	94.7	placenta, stomach, monocyte	/
ENST00000360737.4	MIRLET7BHG	TTTTTTTTTTTTTTTTTTTTTTTGAGACGGAGTCTCGCTCTGTCGCCCAGGCTGGAGTGCAGTGGCGGGATCTCGGCTCACTGCAAGCTCCGCCTCCCGGGTTCACGCCATTCTCCTGCCTCAGCCTCCCAAGTAGCTGGGACTACAGGCGCCCGCCACTACGCCCGGCTAATTTTTTGTATTTTTAGTAGAGACGGGGTTTTACCGTGTTAGCCGGGATGGTCTCGATCTCCTGACCTCGTGATCCGCCCGCCTCGGCCTCCCAAAGTGCTGGGATTACAGGCGTGAGCCACCGCGCCCGGCC	9992 to 10295	lncRNA	1990	22:46111358-46111661 [Sequence]	Forward	9992	10295	304	474	1.03e-130	94.7	almost ubiquitous	nucleus, extracellular
ENST00000655074.1	LINC01285	TTTTTTTTTTTTTTTTTTTTTTTGAGACGGAGTCTCGCTCTGTCGCCCAGGCTGGAGTGCAGTGGCGGGATCTCGGCTCACTGCAAGCTCCGCCTCCCGGGTTCACGCCATTCTCCTGCCTCAGCCTCCCAAGTAGCTGGGACTACAGGCGCCCGCCACTACGCCCGGCTAATTTTTTGTATTTTTAGTAGAGACGGGGTTTTACCGTGTTAGCCGGGATGGTCTCGATCTCCTGACCTCGTGATCCGCCCGCCTCGGCCTCCCAAAGTGCTGGGATTACAGGCGTGAGCCACCGCGCCCGGCC	9992 to 10295	lncRNA	2019	X:118857599-118857903 [Sequence]	Forward	9992	10295	305	474	1.03e-130	94.7	almost ubiquitous	/
ENST00000649318.1	ENSG00000285887	TTTTTTTTTTTTTTTGAGACGGAGTCTCGCTCTGTCGCCCAGGCTGGAGTGCAGTGGCGGGATCTCGGCTCACTGCAAGCTCCGCCTCCCGGGTTCACGCCATTCTCCTGCCTCAGCCTCCCAAGTAGCTGGGACTACAGGCGCCCGCCACTACGCCCGGCTAATTTTTTGTATTTTTAGTAGAGACGGGGTTTTACCGTGTTAGCCGGGATGGTCTCGATCTCCTGACCTCGTGATCCGCCCGCCTCGGCCTCCCAAAGTGCTGGGATTACAGGCGTGAGCCACCGCGCCCGGCC	10000 to 10295	lncRNA	1439	6:169423423-169423718 [Sequence]	Reverse	10000	10295	296	474	1.03e-130	95.2	colonic epithelium, skeletal muscle tissue, liver	/
ENST00000623543.1	ENSG00000280007	TTTTTTTTTTTTTTTTTTTTTTTGAGACGGAGTCTCGCTCTGTCGCCCAGGCTGGAGTGCAGTGGCGGGATCTCGGCTCACTGCAAGCTCCGCCTCCCGGGTTCACGCCATTCTCCTGCCTCAGCCTCCCAAGTAGCTGGGACTACAGGCGCCCGCCACTACGCCCGGCTAATTTTTTGTATTTTTAGTAGAGACGGGGTTTTACCGTGTTAGCCGGGATGGTCTCGATCTCCTGACCTCGTGATCCGCCCGCCTCGGCCTCCCAAAGTGCTGGGATTACAGGCGTGAGCCACCGCGCCCGGCC	9992 to 10295	lncRNA	8023	22:18122829-18123132 [Sequence]	Reverse	9992	10295	304	474	1.03e-130	94.7	/	/
ENST00000674361.1	XACT	TTTTTTTTTTTTTTTTTTTTTTTTTTTGAGACGGAGTCTCGCTCTGTCGCCCAGGCCGGACTGCGGACTGCAGTGGCGCAATCTCGGCTCATTGCAAGCTCCGCTTCCCGGGTTCACGCCATTCTCCTGCCTCAGCCTCCCGAGTAGCTGGGACTACAGGCGCCCGCCACCGCGCCCGGCTAATTTTTTGTATTTTTAGTAGAGACGGGGTTTCACCTTGTTAGCCAGGATGGTCTCGATCTCCTGACCTCATGATCCACCCGCCTCGGCCTCCCAAAGTGCTGGGATTACAGGCGTGAGCCACCGCGCCCGGCCTATTT	23274 to 23593	lncRNA	62838	X:113900711-113901023 [Sequence]	Reverse	23274	23593	320	472	4.06e-130	93.4	testis, colon, nervous system	nucleolus
ENST00000366221.3	ENSG00000215014	TTTTTTTTTTTTTGAGACGGAGTCTCGCTCTGTCGCCCAGGCTGGAGTGCAGTGGCGGGATCTCGGCTCACTGCAAGCTCCGCCTCCCGGGTTCACGCCATTCTCCTGCCTCAGCCTCCCAAGTAGCTGGGACTACAGGCGCCCGCCACTACGCCCGGCTAATTTTTTGTATTTTTAGTAGAGACGGGGTTTTACCGTGTTAGCCGGGATGGTCTCGATCTCCTGACCTCGTGATCCGCCCGCCTCGGCCTCCCAAAGTGCTGGGATTACAGGCGTGAGCCACCGCGCCCGGCC	10001 to 10295	lncRNA	740	1:1575714-1576008 [Sequence]	Forward	10001	10295	295	472	4.06e-130	95.2	overexpressed in testis	/
ENST00000416220.7	MKLN1-AS	TTTTTTTTTTTTTTTTTTTTTTTGAGACGGAGTCTCGCTCTGTCGCCCAGGCTGGAGTGCAGTGGCGGGATCTCGGCTCACTGCAAGCTCCGCCTCCCGGGTTCACGCCATTCTCCTGCCTCAGCCTCCCAAGTAGCTGGGACTACAGGCGCCCGCCACTACGCCCGGCTAATTTTTTGTATTTTTAGTAGAGACGGGGTTTTACCGTGTTAGCCGGGATGGTCTCGATCTCCTGACCTCGTGATCCGCCCGCCTCGGCCTCCCAAAGTGCTGGGATTACAGGCGTGAGCCACCGCGCCCGGCC	9992 to 10295	lncRNA	1323	7:131322559-131322869 [Sequence]	Reverse	9992	10295	311	470	1.60e-129	93.8	almost ubiquitous	/
ENST00000609770.1	ENSG00000273448	TTTTTTTTTTTTTTTTTTTTTTTGAGACGGAGTCTCGCTCTGTCGCCCAGGCTGGAGTGCAGTGGCGGGATCTCGGCTCACTGCAAGCTCCGCCTCCCGGGTTCACGCCATTCTCCTGCCTCAGCCTCCCAAGTAGCTGGGACTACAGGCGCCCGCCACTACGCCCGGCTAATTTTTTGTATTTTTAGTAGAGACGGGGTTTTACCGTGTTAGCCGGGATGGTCTCGATCTCCTGACCTCGTGATCCGCCCGCCTCGGCCTCCCAAAGTGCTGGGATTACAGGCGTGAGCCACCGCGCCCGGCC	9992 to 10295	lncRNA	95	7:67333141-67333451 [Sequence]	Forward	9992	10295	311	470	1.60e-129	93.8	colonic epithelium, endometrium, ectocervix	/
ENST00000647176.1	MFSD14CP	TTTTTTTTTTTTTTTTTTTTTGAGACGGAGTCTCGCTCTGTCGCCCAGGCTGGAGTGCAGTGGCGGGATCTCGGCTCACTGCAAGCTCCGCCTCCCGGGTTCACGCCATTCTCCTGCCTCAGCCTCCCAAGTAGCTGGGACTACAGGCGCCCGCCACTACGCCCGGCTAATTTTTTGTATTTTTAGTAGAGACGGGGTTTTACCGTGTTAGCCGGGATGGTCTCGATCTCCTGACCTCGTGATCCGCCCGCCTCGGCCTCCCAAAGTGCTGGGATTACAGGCGTGAGCCACCGCGCCCGGCC	9994 to 10295	pseudogene	3099	9:96893719-96894020 [Sequence]	Reverse	9994	10295	302	470	1.60e-129	94.7	almost ubiquitous	/
ENST00000674361.1	XACT	TTTTTTTTTTTTTTTTTTTTTTTGAGACGGAGTCTCGCTCTGTCGCCCAGGCTGGAGTGCAGTGGCGGGATCTCGGCTCACTGCAAGCTCCGCCTCCCGGGTTCACGCCATTCTCCTGCCTCAGCCTCCCAAGTAGCTGGGACTACAGGCGCCCGCCACTACGCCCGGCTAATTTTTTGTATTTTTAGTAGAGACGGGGTTTTACCGTGTTAGCCGGGATGGTCTCGATCTCCTGACCTCGTGATCCGCCCGCCTCGGCCTCCCAAAGTGCTGGGATTACAGGCGTGAGCCACCGCGCCCGGCCC	9992 to 10296	lncRNA	62842	X:113900715-113901019 [Sequence]	Reverse	9992	10296	305	468	6.28e-129	94.4	testis, colon, nervous system	nucleolus
ENST00000667433.1	SILC1	GTCGCCCAGGCTGGAGTGCAGTGGCGGGATCTCGGCTCACTGCAAGCTCCGCCTCCCGGGTTCACGCCATTCTCCTGCCTCAGCCTCCCAAGTAGCTGGGACTACAGGCGCCCGCCACTACGCCCGGCTAATTTTTTGTATTTTTAGTAGAGACGGGGTTTTACCGTG TTAGCCGGGATGGTCTCGATCTCCTGACCTCGTGATCCGCCCGCCTCGGCCTCCCAAAGTGCTGGGATTACAGGCGTGAGCCACCGCGCCCGGCCC	10033 to 10296	lncRNA	3761	2:5998405-5998671 [Sequence]	Forward	10033	10296	267	466	2.47e-128	97	overexpressed in the brain	nucleus
ENST00000626826.1	HELLPAR	TTTTTTTTTTTTTTTTTTTGAGACGGAGTCTCGCTCTGTCGCCCAGGCTGGAGTGCAGTGGCGGGATCTCGGCTCACTGCAAGCTCCGCCTCCCGGGTTCACGCCATTCTCCTGCCTCAGCCTCCCAAGTAGCTGGGACTACAGGCGCCCGCCACTACGCCCGGCTAATTTTTTGTATTTTTAGTAGAGACGGGGTTTTACCGTGTTAGCCGGGATGGTCTCGATCTCCTGACCTCGTGATCCGCCCGCCTCGGCCTCCCAAAGTGCTGGGATTACAGGCGTGAGCCACCGCGCCCGGCC	9996 to 10295	lncRNA	20212	12:102217796-102218094 [Sequence]	Forward	9996	10295	300	464	9.73e-128	94.6	skeletal muscle tissue, liver	nucleus
ENST00000653638.1	LINC01551	TTTTTTTTTTTTTTTTTTTTGAGACGGAGTCTCGCTCTGTCGCCCAGGCTGGAGTGCAGTGGCGGGATCTCGGCTCACTGCAAGCTCCGCCTCCCGGGTTCACGCCATTCTCCTGCCTCAGCCTCCCAAGTAGCTGGGACTACAGGCGCCCGCCACTACGCCCGGCTAATTTTTTGTATTTTTAGTAGAGACGGGGTTTTACCGTGTTAGCCGGGATGGTCTCGATCTCCTGACCTCGTGATCCGCCCGCCTCGGCCTCCCAAAGTGCTGGGATTACAGGCGTGAGCCACCGCGCCCGGCC	9995 to 10295	lncRNA	472	14:28792291-28792598 [Sequence]	Forward	9995	10295	308	464	9.73e-128	93.8	overexpressed in the brain	/
ENST00000399387.9	LINC01551	TTTTTTTTTTTTTTTTTTTTGAGACGGAGTCTCGCTCTGTCGCCCAGGCTGGAGTGCAGTGGCGGGATCTCGGCTCACTGCAAGCTCCGCCTCCCGGGTTCACGCCATTCTCCTGCCTCAGCCTCCCAAGTAGCTGGGACTACAGGCGCCCGCCACTACGCCCGGCTAATTTTTTGTATTTTTAGTAGAGACGGGGTTTTACCGTGTTAGCCGGGATGGTCTCGATCTCCTGACCTCGTGATCCGCCCGCCTCGGCCTCCCAAAGTGCTGGGATTACAGGCGTGAGCCACCGCGCCCGGCC	9995 to 10295	lncRNA	1666	14:28792291-28792598 [Sequence]	Forward	9995	10295	308	464	9.73e-128	93.8	overexpressed in the brain	/
ENST00000674361.1	XACT	TTTTTTTTTTTTTTTTTTTTTTTTTTTGAGACGGAGTCTCGCTCTGTCGCCCAGGCCGGACTGCGGACTGCAGTGGCGCAATCTCGGCTCATTGCAAGCTCCGCTTCCCGGGTTCACGCCATTCTCCTGCCTCAGCCTCCCGAGTAGCTGGGACTACAGGCGCCCGCCACCGCGCCCGGCTAATTTTTTGTATTTTTAGTAGAGACGGGGTTTCACCTTGTTAGCCAGGATGGTCTCGATCTCCTGACCTCATGATCCACCCGCCTCGGCCTCCCAAAGTGCTGGGATTACAGGCGTGAGCCACCGCGCCCGGCCT	23274 to 23589	lncRNA	329811	X:113633742-113634050 [Sequence]	Reverse	23274	23589	316	464	9.73e-128	93.3	testis, colon, nervous system	nucleolus
ENST00000674361.1	XACT	TTTTTTTTTTTTTTTTTTTTTTTGAGACGGAGTCTCGCTCTGTCGCCCAGGCTGGAGTGCAGTGGCGGGATCTCGGCTCACTGCAAGCTCCGCCTCCCGGGTTCACGCCATTCTCCTGCCTCAGCCTCCCAAGTAGCTGGGACTACAGGCGCCCGCCACTACGCCCGGCTAATTTTTTGTATTTTTAGTAGAGACGGGGTTTTACCGTGTTAGCCGGGATGGTCTCGATCTCCTGACCTCGTGATCCGCCCGCCTCGGCCTCCCAAAGTGCTGGGATTACAGGCGTGAGCCACCGCGCCCGGCC	9992 to 10295	lncRNA	223084	X:113740467-113740777 [Sequence]	Reverse	9992	10295	311	463	3.83e-127	93.5	testis, colon, nervous system	nucleolus
ENST00000588717.1	ENSG00000267353	TTTTTTTTTTTTTTTTTTTTTTTGAGACGGAGTCTCGCTCTGTCGCCCAGGCTGGAGTGCAGTGGCGGGATCTCGGCTCACTGCAAGCTCCGCCTCCCGGGTTCACGCCATTCTCCTGCCTCAGCCTCCCAAGTAGCTGGGACTACAGGCGCCCGCCACTACGCCCGGCTAATTTTTTGTATTTTTAGTAGAGACGGGGTTTTACCGTGTTAGCCGGGATGGTCTCGATCTCCTGACCTCGTGATCCGCCCGCCTCGGCCTCCCA	9992 to 10296	lncRNA	741	19:36774864-36775168 [Sequence]	Reverse	9992	10296	305	461	1.51e-126	94	myometrium, endometrium	/
ENST00000441208.1	EPB41L1-AS1	TTTTTTTTTTTTTTTTTTGAGACGGAGTCTCGCTCTGTCGCCCAGGCTGGAGTGCAGTGGCGGGATCTCGGCTCACTGCAAGCTCCGCCTCCCGGGTTCACGCCATTCTCCTGCCTCAGCCTCCCAAGTAGCTGGGACTACAGGCGCCCGCCACTACGCCCGGCTAATTTTTTGTATTTTTAGTAGAGACGGGGTTTTACCGTGTTAGCCGGGATGGTCTCGATCTCCTGACCTCGTGATCCGCCCGCCTCGGCCTCCCAAAGTGCTGGGATTACAGGCGTGAGCCACCGCGCCCGGCCCC	9997 to 10297	lncRNA	990	20:36151818-36152124 [Sequence]	Reverse	9997	10297	307	461	1.51e-126	93.8	almost ubiquitous	/
ENST00000626826.1	HELLPAR	TTTTTTTTTTTTTTTTTTTTTTTGAGACGGAGTCTCGCTCTGTCGCCCAGGCTGGAGTGCAGTGGCGGGATCTCGGCTCACTGCAAGCTCCGCCTCCCGGGTTCACGCCATTCTCCTGCCTCAGCCTCCCAAGTAGCTGGGACTACAGGCGCCCGCCACTACGCCCGGCTAATTTTTTGTATTTTTAGTAGAGACGGGGTTTTACCGTGTTAGCCGGGATGGTCTCGATCTCCTGACCTCGTGATCCGCCCGCCTCGGCCTCCCAAAGTGCTGGGATTACAGGCGTGAGCCACCGCGCCCGGCC	9992 to 10295	lncRNA	139977	12:102337561-102337869 [Sequence]	Forward	9992	10295	309	459	5.93e-126	93.5	skeletal muscle tissue, liver	nucleus
ENST00000665729.1	ENSG00000286535	TTTTTTTTTTTTTTTTGAGACGGAGTCTCGCTCTGTCGCCCAGGCTGGAGTGCAGTGGCGGGATCTCGGCTCACTGCAAGCTCCGCCTCCCGGGTTCACGCCATTCTCCTGCCTCAGCCTCCCAAGTAGCTGGGACTACAGGCGCCCGCCACTACGCCCGGCTAATTTTTTGTATTTTTAGTAGAGACGGGGTTTTACCGTGTTAGCCGGGATGGTCTCGATCTCCTGACCTCGTGATCCGCCCGCCTCGGCCTCCCAAAGTGCTGGGATTACAGGCGTGAGCCACCGCGCCCGGCCC	9999 to 10296	lncRNA	527	8:130359619-130359923 [Sequence]	Forward	9999	10296	305	459	5.93e-126	93.7	sural nerve, calcaneal tendon, adrenal tissue	/
ENST00000664897.1	AQP4-AS1	TTCTTTTTTTTTTTTTTTTTTTTTTTGAGACGGAGTCTCGCTCTGTCGCCCAGGCTGGAGTGCAGTGGCGGGATCTCGGCTCACTGCAAGCTCCGCCTCCCGGGTTCACGCCATTCTCCTGCCTCAGCCTCCCAAGTAGCTGGGACTACAGGCGCCCGCCACTACGCCCGGCTAATTTTTTGTATTTTTAGTAGAGACGGGGTTTTACCGTGTTAGCCGGGATGGTCTCGATCTCCTGACCTCGTGATCCGCCCGCCTCGGCCTCCCAAAGTGCTGGGATTACAGGCGTGAGCCACCGCGCCCGGCC	9989 to 10295	lncRNA	1660	18:26934227-26934533 [Sequence]	Forward	9989	10295	307	457	2.33e-125	93.8	almost ubiquitous	/
ENST00000656601.1	AQP4-AS1	TTCTTTTTTTTTTTTTTTTTTTTTTTGAGACGGAGTCTCGCTCTGTCGCCCAGGCTGGAGTGCAGTGGCGGGATCTCGGCTCACTGCAAGCTCCGCCTCCCGGGTTCACGCCATTCTCCTGCCTCAGCCTCCCAAGTAGCTGGGACTACAGGCGCCCGCCACTACGCCCGGCTAATTTTTTGTATTTTTAGTAGAGACGGGGTTTTACCGTGTTAGCCGGGATGGTCTCGATCTCCTGACCTCGTGATCCGCCCGCCTCGGCCTCCCAAAGTGCTGGGATTACAGGCGTGAGCCACCGCGCCCGGCC	9989 to 10295	lncRNA	1150	18:26934227-26934533 [Sequence]	Forward	9989	10295	307	457	2.33e-125	93.8	almost ubiquitous	/
ENST00000670815.1	AQP4-AS1	TTCTTTTTTTTTTTTTTTTTTTTTTTGAGACGGAGTCTCGCTCTGTCGCCCAGGCTGGAGTGCAGTGGCGGGATCTCGGCTCACTGCAAGCTCCGCCTCCCGGGTTCACGCCATTCTCCTGCCTCAGCCTCCCAAGTAGCTGGGACTACAGGCGCCCGCCACTACGCCCGGCTAATTTTTTGTATTTTTAGTAGAGACGGGGTTTTACCGTGTTAGCCGGGATGGTCTCGATCTCCTGACCTCGTGATCCGCCCGCCTCGGCCTCCCAAAGTGCTGGGATTACAGGCGTGAGCCACCGCGCCCGGCC	9989 to 10295	lncRNA	1159	18:26934227-26934533 [Sequence]	Forward	9989	10295	307	457	2.33e-125	93.8	almost ubiquitous	/
ENST00000425388.1	LINC00501	TTTTTTTTTTTTTTTTTGAGACGGAGTCTCGCTCTGTCGCCCAGGCTGGAGTGCAGTGGCGGGATCTCGGCTCACTGCAAGCTCCGCCTCCCGGGTTCACGCCATTCTCCTGCCTCAGCCTCCCAAGTAGCTGGGACTACAGGCGCCCGCCACTACGCCCGGCTAATTTTTTGTATTTTTAGTAGAGACGGGGTTTTACCGTGTTAGCCGGGATGGTCTCGATCTCCTGACCTCGTGATCCGCCCGCCTCGGCCTCCCAAAGTGCTGGGATTACAGGCGTGAGCCACCGCGCCCGGC	9998 to 10294	lncRNA	842	3:177322214-177322510 [Sequence]	Forward	9998	10294	297	453	3.61e-124	94.2	almost ubiquitous	extracellular
ENST00000669865.1	ENSG00000286885	TTTTTTTTGAGACGGAGTCTCGCTCTGTCGCCCAGGCTGGAGTGCAGTGGCGGGATCTCGGCTCACTGCAAGCTCCGCCTCCCGGGTTCACGCCATTCTCCTGCCTCAGCCTCCCAAGTAGCTGGGACTACAGGCGCCCGCCACTACGCCCGGCTAATTTTTTGTATTTTTAGTAGAGACGGGGTTTTACCGTGTTAGCCGGGATGGTCTCGATCTCCTGACCTCGTGATCCGCCCGCCTCGGCCTCCCAAAGTGCTGGGATTACAGGCGTGAGCCACCGCGCCCGGCC	10007 to 10295	lncRNA	1000	6:17598904-17599192 [Sequence]	Reverse	10007	10295	289	453	3.61e-124	94.8	testis	/
ENST00000381217.2	ENSG00000205682	CTTTTTTTTTTTTTTTTTTTTTTTGAGACGGAGTCTCGCTCTGTCGCCCAGGCTGGAGTGCAGTGGCGGGATCTCGGCTCACTGCAAGCTCCGCCTCCCGGGTTCACGCCATTCTCCTGCCTCAGCCTCCCAAGTAGCTGGGACTACAGGCGCCCGCCACTACGCCCGGCTAATTTTTTGTATTTTTAGTAGAGACGGGGTTTTACCGTGTTAGCCGGGATGGTCTCGATCTCCTGACCTCGTGATCCGCCCGCCTCGGCCTCCCAAAGTGCTGGGATTACAGGCGTGAGCCACCGC	9991 to 10287	lncRNA	1628	4:61420401-61420697 [Sequence]	Reverse	9991	10287	297	453	3.61e-124	94.2	almost ubiquitous	/
ENST00000647812.1	ARIH2OS	TTTTTTTTTTTTTTTTTTTGAGACGGAGTCTCGCTCTGTCGCCCAGGCTGGAGTGCAGTGGCGGGATCTCGGCTCACTGCAAGCTCCGCCTCCCGGGTTCACGCCATTCTCCTGCCTCAGCCTCCCAAGTAGCTGGGACTACAGGCGCCCGCCACTACGCCCGGCTAATTTTTTGTATTTTTAGTAGAGACGGGGTTTTACCGTGTTAGCCGGGATGGTCTCGATCTCCTGACCTCGTGATCCGCCCGCCTCGGCCTCCCAAAGTGCTGGGATTACAGGCGTGAGCCACCGCGCCCGGCC	9996 to 10295	lncRNA	719	3:48917805-48918105 [Sequence]	Reverse	9996	10295	301	451	1.42e-123	94	testis, ovary	nucleus, plasma membrane, extracellular
ENST00000339037.4	LINC01116	TTTTTTTTTTTTTTTTTTTTTTTTGAGACGGAGTCTCGCTCTGTCGCCCAGGCCGGACTGCGGACTGCAGTGGCGCAATCTCGGCTCATTGCAAGCTCCGCTTCCCGGGTTCACGCCATTCTCCTGCCTCAGCCTCCCGAGTAGCTGGGACTACAGGCGCCCGCCACCGCGCCCGGCTAATTTTTTGTATTTTTAGTAGAGACGGGGTTTCACCTTGTTAGCCAGGATGGTCTCGATCTCCTGACCTCATGATCCACCCGCCTCGGCCTCCCAAAGTGCTGGGATTACAGGCGTGAGCCACCGCGCCCGGCC	23277 to 23588	lncRNA	216	2:176633410-176633714 [Sequence]	Reverse	23277	23588	312	449	5.60e-123	92.9	almost ubiquitous (overexpressed in the kidney)	nucleus, cytoskeleton, extracellular
ENST00000664549.1	ENSG00000287277	CTGGTTTTCCTAGGCAGAGGACCCTGCGGCCTTCCGAAGTGTTTGTGTCCCTGGGTACTTGAGATCAGGGAGTGGTGATGACTCTTAAGGAGCATACTGCCTTCAAGCATCTGTTTAACAAAGCACATCTTGCACCGCCCTTAATCCATTTAACCCTGAGTGGACACAGCACATGTTTCAGAGAGCACAGGGTTGGGGGCAAGGTCATAGATCAACAGCATCCCAAGGCAGAAGAATCTTTCTTAGTACAGAACAAAAATGGAGTCTCCTATGTCTACTTCTTTCTACACAGACACAGCAACGATCTGATTTCTCTATCTTTCCCCACATTTCCCCCTTTTCTATTCCACAAAACCGCCATCATCATCATGGCCTGTTCTCAATG	30828 to 31212	lncRNA	1582	10:6824819-6825202 [Sequence]	Reverse	30828	31212	386	449	5.60e-123	89.8	colonic epithelium, bone marrow cell, sural nerve	/
ENST00000669799.1	ENSG00000287277	CTGGTTTTCCTAGGCAGAGGACCCTGCGGCCTTCCGAAGTGTTTGTGTCCCTGGGTACTTGAGATCAGGGAGTGGTGATGACTCTTAAGGAGCATACTGCCTTCAAGCATCTGTTTAACAAAGCACATCTTGCACCGCCCTTAATCCATTTAACCCTGAGTGGACACAGCACATGTTTCAGAGAGCACAGGGTTGGGGGCAAGGTCATAGATCAACAGCATCCCAAGGCAGAAGAATCTTTCTTAGTACAGAACAAAAATGGAGTCTCCTATGTCTACTTCTTTCTACACAGACACAGCAACGATCTGATTTCTCTATCTTTCCCCACATTTCCCCCTTTTCTATTCCACAAAACCGCCATCATCATCATGGCCTGTTCTCAATG	30828 to 31212	lncRNA	1987	10:6824819-6825202 [Sequence]	Reverse	30828	31212	386	449	5.60e-123	89.8	colonic epithelium, bone marrow cell, sural nerve	/
ENST00000666057.1	ENSG00000287277	CTGGTTTTCCTAGGCAGAGGACCCTGCGGCCTTCCGAAGTGTTTGTGTCCCTGGGTACTTGAGATCAGGGAGTGGTGATGACTCTTAAGGAGCATACTGCCTTCAAGCATCTGTTTAACAAAGCACATCTTGCACCGCCCTTAATCCATTTAACCCTGAGTGGACACAGCACATGTTTCAGAGAGCACAGGGTTGGGGGCAAGGTCATAGATCAACAGCATCCCAAGGCAGAAGAATCTTTCTTAGTACAGAACAAAAATGGAGTCTCCTATGTCTACTTCTTTCTACACAGACACAGCAACGATCTGATTTCTCTATCTTTCCCCACATTTCCCCCTTTTCTATTCCACAAAACCGCCATCATCATCATGGCCTGTTCTCAATG	30828 to 31212	lncRNA	1426	10:6824819-6825202 [Sequence]	Reverse	30828	31212	386	449	5.60e-123	89.8	colonic epithelium, bone marrow cell, sural nerve	/
ENST00000665216.1	ENSG00000287277	CTGGTTTTCCTAGGCAGAGGACCCTGCGGCCTTCCGAAGTGTTTGTGTCCCTGGGTACTTGAGATCAGGGAGTGGTGATGACTCTTAAGGAGCATACTGCCTTCAAGCATCTGTTTAACAAAGCACATCTTGCACCGCCCTTAATCCATTTAACCCTGAGTGGACACAGCACATGTTTCAGAGAGCACAGGGTTGGGGGCAAGGTCATAGATCAACAGCATCCCAAGGCAGAAGAATCTTTCTTAGTACAGAACAAAAATGGAGTCTCCTATGTCTACTTCTTTCTACACAGACACAGCAACGATCTGATTTCTCTATCTTTCCCCACATTTCCCCCTTTTCTATTCCACAAAACCGCCATCATCATCATGGCCTGTTCTCAATG	30828 to 31212	lncRNA	1524	10:6824819-6825202 [Sequence]	Reverse	30828	31212	386	449	5.60e-123	89.8	colonic epithelium, bone marrow cell, sural nerve	/
ENST00000691027.1	PAXBP1-AS1	TTTTTTTTTTTGAGACGGAGTCTCGCTCTGTCGCCCAGGCTGGAGTGCAGTGGCGGGATCTCGGCTCACTGCAAGCTCCGCCTCCCGGGTTCACGCCATTCTCCTGCCTCAGCCTCCCAAGTAGCTGGGACTACAGGCGCCCGCCACTACGCCCGGCTAATTTTTTGTATTTTTAGTAGAGACGGGGTTTTACCGTGTTAGCCGGGATGGTCTCGATCTCCTGACCTCGTGATCCGCCCGCCTCGGCCTCCCAAAGTGCTGGGATTACAGGCGTGAGCCACCGCGCCCGGCC	10004 to 10295	lncRNA	1162	21:32729255-32729546 [Sequence]	Forward	10004	10295	293	449	5.60e-123	94.5	almost ubiquitous	/
ENST00000653345.1	PAXBP1-AS1	TTTTTTTTTTTGAGACGGAGTCTCGCTCTGTCGCCCAGGCTGGAGTGCAGTGGCGGGATCTCGGCTCACTGCAAGCTCCGCCTCCCGGGTTCACGCCATTCTCCTGCCTCAGCCTCCCAAGTAGCTGGGACTACAGGCGCCCGCCACTACGCCCGGCTAATTTTTTGTATTTTTAGTAGAGACGGGGTTTTACCGTGTTAGCCGGGATGGTCTCGATCTCCTGACCTCGTGATCCGCCCGCCTCGGCCTCCCAAAGTGCTGGGATTACAGGCGTGAGCCACCGCGCCCGGCC	10004 to 10295	lncRNA	656	21:32729255-32729546 [Sequence]	Forward	10004	10295	293	449	5.60e-123	94.5	almost ubiquitous	/
ENST00000660366.1	PAXBP1-AS1	TTTTTTTTTTTGAGACGGAGTCTCGCTCTGTCGCCCAGGCTGGAGTGCAGTGGCGGGATCTCGGCTCACTGCAAGCTCCGCCTCCCGGGTTCACGCCATTCTCCTGCCTCAGCCTCCCAAGTAGCTGGGACTACAGGCGCCCGCCACTACGCCCGGCTAATTTTTTGTATTTTTAGTAGAGACGGGGTTTTACCGTGTTAGCCGGGATGGTCTCGATCTCCTGACCTCGTGATCCGCCCGCCTCGGCCTCCCAAAGTGCTGGGATTACAGGCGTGAGCCACCGCGCCCGGCC	10004 to 10295	lncRNA	918	21:32729255-32729546 [Sequence]	Forward	10004	10295	293	449	5.60e-123	94.5	almost ubiquitous	/
ENST00000440052.5	PAXBP1-AS1	TTTTTTTTTTTGAGACGGAGTCTCGCTCTGTCGCCCAGGCTGGAGTGCAGTGGCGGGATCTCGGCTCACTGCAAGCTCCGCCTCCCGGGTTCACGCCATTCTCCTGCCTCAGCCTCCCAAGTAGCTGGGACTACAGGCGCCCGCCACTACGCCCGGCTAATTTTTTGTATTTTTAGTAGAGACGGGGTTTTACCGTGTTAGCCGGGATGGTCTCGATCTCCTGACCTCGTGATCCGCCCGCCTCGGCCTCCCAAAGTGCTGGGATTACAGGCGTGAGCCACCGCGCCCGGCC	10004 to 10295	lncRNA	1117	21:32729255-32729546 [Sequence]	Forward	10004	10295	293	449	5.60e-123	94.5	almost ubiquitous	/
ENST00000458479.1	PAXBP1-AS1	TTTTTTTTTTTGAGACGGAGTCTCGCTCTGTCGCCCAGGCTGGAGTGCAGTGGCGGGATCTCGGCTCACTGCAAGCTCCGCCTCCCGGGTTCACGCCATTCTCCTGCCTCAGCCTCCCAAGTAGCTGGGACTACAGGCGCCCGCCACTACGCCCGGCTAATTTTTTGTATTTTTAGTAGAGACGGGGTTTTACCGTGTTAGCCGGGATGGTCTCGATCTCCTGACCTCGTGATCCGCCCGCCTCGGCCTCCCAAAGTGCTGGGATTACAGGCGTGAGCCACCGCGCCCGGCC	10004 to 10295	lncRNA	1141	21:32729255-32729546 [Sequence]	Forward	10004	10295	293	449	5.60e-123	94.5	almost ubiquitous	/
ENST00000665654.1	PAXBP1-AS1	TTTTTTTTTTTGAGACGGAGTCTCGCTCTGTCGCCCAGGCTGGAGTGCAGTGGCGGGATCTCGGCTCACTGCAAGCTCCGCCTCCCGGGTTCACGCCATTCTCCTGCCTCAGCCTCCCAAGTAGCTGGGACTACAGGCGCCCGCCACTACGCCCGGCTAATTTTTTGTATTTTTAGTAGAGACGGGGTTTTACCGTGTTAGCCGGGATGGTCTCGATCTCCTGACCTCGTGATCCGCCCGCCTCGGCCTCCCAAAGTGCTGGGATTACAGGCGTGAGCCACCGCGCCCGGCC	10004 to 10295	lncRNA	1155	21:32729255-32729546 [Sequence]	Forward	10004	10295	293	449	5.60e-123	94.5	almost ubiquitous	/
ENST00000662524.1	PAXBP1-AS1	TTTTTTTTTTTGAGACGGAGTCTCGCTCTGTCGCCCAGGCTGGAGTGCAGTGGCGGGATCTCGGCTCACTGCAAGCTCCGCCTCCCGGGTTCACGCCATTCTCCTGCCTCAGCCTCCCAAGTAGCTGGGACTACAGGCGCCCGCCACTACGCCCGGCTAATTTTTTGTATTTTTAGTAGAGACGGGGTTTTACCGTGTTAGCCGGGATGGTCTCGATCTCCTGACCTCGTGATCCGCCCGCCTCGGCCTCCCAAAGTGCTGGGATTACAGGCGTGAGCCACCGCGCCCGGCC	10004 to 10295	lncRNA	1155	21:32729255-32729546 [Sequence]	Forward	10004	10295	293	449	5.60e-123	94.5	almost ubiquitous	/
ENST00000665120.1	PAXBP1-AS1	TTTTTTTTTTTGAGACGGAGTCTCGCTCTGTCGCCCAGGCTGGAGTGCAGTGGCGGGATCTCGGCTCACTGCAAGCTCCGCCTCCCGGGTTCACGCCATTCTCCTGCCTCAGCCTCCCAAGTAGCTGGGACTACAGGCGCCCGCCACTACGCCCGGCTAATTTTTTGTATTTTTAGTAGAGACGGGGTTTTACCGTGTTAGCCGGGATGGTCTCGATCTCCTGACCTCGTGATCCGCCCGCCTCGGCCTCCCAAAGTGCTGGGATTACAGGCGTGAGCCACCGCGCCCGGCC	10004 to 10295	lncRNA	1155	21:32729255-32729546 [Sequence]	Forward	10004	10295	293	449	5.60e-123	94.5	almost ubiquitous	/
