# Supplementary material for: Sequence Alignment between TRIM33 Gene and Human Noncoding RNAs: A Potential Explanation for Paraneoplastic Dermatomyositis
Source: J Pers Med. 2024 Jun 13;14(6):628. doi: 10.3390/jpm14060628 (PMC11204533; doi:10.3390/jpm14060628)
Supplement: Supplementary file 1 [file jpm-14-00628-s001.zip › TRIM33_Suppl_Table S2 .xls]

## Sheet: Worksheet
	Interactor1	Category1	Species1	Interactor2	Category2	Species2	Score*
on	hsa-miR-19b-3p	miRNA	Homo sapiens	TRIM33	mRNA	Homo sapiens	0.5576
on	hsa-miR-1-3p	miRNA	Homo sapiens	TRIM33	mRNA	Homo sapiens	0.5328
on	hsa-miR-429	miRNA	Homo sapiens	TRIM33	mRNA	Homo sapiens	0.5279
on	hsa-miR-19a-3p	miRNA	Homo sapiens	TRIM33	mRNA	Homo sapiens	0.5278
on	hsa-miR-200b-3p	miRNA	Homo sapiens	TRIM33	mRNA	Homo sapiens	0.5084
on	hsa-miR-455-5p	miRNA	Homo sapiens	TRIM33	mRNA	Homo sapiens	0.5022
on	hsa-let-7i-5p	miRNA	Homo sapiens	TRIM33	mRNA	Homo sapiens	0.4839
on	hsa-let-7b-5p	miRNA	Homo sapiens	TRIM33	mRNA	Homo sapiens	0.4839
on	hsa-let-7e-5p	miRNA	Homo sapiens	TRIM33	mRNA	Homo sapiens	0.4839
on	hsa-miR-363-5p	miRNA	Homo sapiens	TRIM33	mRNA	Homo sapiens	0.4767
on	hsa-miR-200c-3p	miRNA	Homo sapiens	TRIM33	mRNA	Homo sapiens	0.4619
on	hsa-miR-561-3p	miRNA	Homo sapiens	TRIM33	mRNA	Homo sapiens	0.4598
on	kshv-miR-K12-12-5p	miRNA	Human gammaherpesvirus 8	TRIM33	mRNA	Homo sapiens	0.4598
on	kshv-miR-K12-4-3p	miRNA	Human gammaherpesvirus 8	TRIM33	mRNA	Homo sapiens	0.4593
on	hsa-miR-142-3p	miRNA	Homo sapiens	TRIM33	mRNA	Homo sapiens	0.4564
on	hsa-miR-454-3p	miRNA	Homo sapiens	TRIM33	mRNA	Homo sapiens	0.4564
on	hsa-miR-137-3p	miRNA	Homo sapiens	TRIM33	mRNA	Homo sapiens	0.4548
on	hsa-miR-3613-5p	miRNA	Homo sapiens	TRIM33	mRNA	Homo sapiens	0.4528
on	hsa-let-7g-3p	miRNA	Homo sapiens	TRIM33	mRNA	Homo sapiens	0.4528
on	hsa-miR-338-3p	miRNA	Homo sapiens	TRIM33	mRNA	Homo sapiens	0.4477
on	hsa-miR-7-5p	miRNA	Homo sapiens	TRIM33	mRNA	Homo sapiens	0.4477
on	hsa-miR-92b-3p	miRNA	Homo sapiens	TRIM33	mRNA	Homo sapiens	0.4477
on	hsa-miR-203a-3p	miRNA	Homo sapiens	TRIM33	mRNA	Homo sapiens	0.4477
on	hsa-miR-19b-1-5p	miRNA	Homo sapiens	TRIM33	mRNA	Homo sapiens	0.4457
on	hsa-miR-196a-1-3p	miRNA	Homo sapiens	TRIM33	mRNA	Homo sapiens	0.4457
on	hsa-miR-19b-2-5p	miRNA	Homo sapiens	TRIM33	mRNA	Homo sapiens	0.4457
on	hsa-miR-196a-3p	miRNA	Homo sapiens	TRIM33	mRNA	Homo sapiens	0.4457
on	hsa-miR-196a-5p	miRNA	Homo sapiens	TRIM33	mRNA	Homo sapiens	0.4457
on	hsv2-miR-H2	miRNA	Human alphaherpesvirus 2	TRIM33	mRNA	Homo sapiens	0.4309
on	kshv-miR-K12-2-5p	miRNA	Human gammaherpesvirus 8	TRIM33	mRNA	Homo sapiens	0.4309
on	hsa-miR-3688-5p	miRNA	Homo sapiens	TRIM33	mRNA	Homo sapiens	0.4278
on	hsa-miR-21-5p	miRNA	Homo sapiens	TRIM33	mRNA	Homo sapiens	0.4212
on	hsa-miR-590-5p	miRNA	Homo sapiens	TRIM33	mRNA	Homo sapiens	0.4204
on	hsa-miR-30e-5p	miRNA	Homo sapiens	TRIM33	mRNA	Homo sapiens	0.4139
on	hsa-miR-586	miRNA	Homo sapiens	TRIM33	mRNA	Homo sapiens	0.4132
on	ebv-miR-BART17-5p	miRNA	Human gammaherpesvirus 4	TRIM33	mRNA	Homo sapiens	0.4099
on	hsv2-miR-H6-5p	miRNA	Human alphaherpesvirus 2	TRIM33	mRNA	Homo sapiens	0.4099
on	ebv-miR-BART4-5p	miRNA	Human gammaherpesvirus 4	TRIM33	mRNA	Homo sapiens	0.4099
on	kshv-miR-K12-1-5p	miRNA	Human gammaherpesvirus 8	TRIM33	mRNA	Homo sapiens	0.4099
on	ebv-miR-BART10-3p	miRNA	Human gammaherpesvirus 4	TRIM33	mRNA	Homo sapiens	0.4099
on	hsv1-miR-H1-5p	miRNA	Human alphaherpesvirus 1	TRIM33	mRNA	Homo sapiens	0.4099
on	kshv-miR-K12-6-5p	miRNA	Human gammaherpesvirus 8	TRIM33	mRNA	Homo sapiens	0.4099
on	ebv-miR-BART14-3p	miRNA	Human gammaherpesvirus 4	TRIM33	mRNA	Homo sapiens	0.4099
on	hsv1-miR-H2-3p	miRNA	Human alphaherpesvirus 1	TRIM33	mRNA	Homo sapiens	0.4099
on	hsa-miR-25-3p	miRNA	Homo sapiens	TRIM33	mRNA	Homo sapiens	0.4086
on	hsa-miR-367-3p	miRNA	Homo sapiens	TRIM33	mRNA	Homo sapiens	0.4086
on	hsa-miR-136-5p	miRNA	Homo sapiens	TRIM33	mRNA	Homo sapiens	0.4086
on	hsa-miR-32-5p	miRNA	Homo sapiens	TRIM33	mRNA	Homo sapiens	0.4086
on	hsa-miR-370-3p	miRNA	Homo sapiens	TRIM33	mRNA	Homo sapiens	0.4086
on	hsa-miR-653-5p	miRNA	Homo sapiens	TRIM33	mRNA	Homo sapiens	0.4086
on	hsa-miR-329-3p	miRNA	Homo sapiens	TRIM33	mRNA	Homo sapiens	0.4086
on	hsa-miR-491-5p	miRNA	Homo sapiens	TRIM33	mRNA	Homo sapiens	0.4086
on	hsa-miR-190a-5p	miRNA	Homo sapiens	TRIM33	mRNA	Homo sapiens	0.4086
on	hsa-miR-363-3p	miRNA	Homo sapiens	TRIM33	mRNA	Homo sapiens	0.4086
on	hsa-miR-92a-3p	miRNA	Homo sapiens	TRIM33	mRNA	Homo sapiens	0.4086
on	hsa-miR-129-5p	miRNA	Homo sapiens	TRIM33	mRNA	Homo sapiens	0.4086
on	hsa-let-7f-5p	miRNA	Homo sapiens	TRIM33	mRNA	Homo sapiens	0.4017
on	hsa-let-7g-5p	miRNA	Homo sapiens	TRIM33	mRNA	Homo sapiens	0.4017
on	hsa-let-7a-5p	miRNA	Homo sapiens	TRIM33	mRNA	Homo sapiens	0.4017
on	hsa-miR-98-5p	miRNA	Homo sapiens	TRIM33	mRNA	Homo sapiens	0.4017
on	hsa-let-7c-5p	miRNA	Homo sapiens	TRIM33	mRNA	Homo sapiens	0.4017
on	hsa-miR-526b-5p	miRNA	Homo sapiens	TRIM33	mRNA	Homo sapiens	0.3939
on	hsa-miR-940	miRNA	Homo sapiens	TRIM33	mRNA	Homo sapiens	0.3906
on	bkv-miR-B1-5p	miRNA	Human polyomavirus 1	TRIM33	mRNA	Homo sapiens	0.3861
on	hbv-miR-B7-5p	miRNA	Macacine alphaherpesvirus 1	TRIM33	mRNA	Homo sapiens	0.3861
on	hiv1-miR-H1	miRNA	Human immunodeficiency virus 1	TRIM33	mRNA	Homo sapiens	0.3861
on	ebv-miR-BART1-5p	miRNA	Human gammaherpesvirus 4	TRIM33	mRNA	Homo sapiens	0.3861
on	hbv-miR-B8-5p	miRNA	Macacine alphaherpesvirus 1	TRIM33	mRNA	Homo sapiens	0.3861
on	jcv-miR-J1-5p	miRNA	JC polyomavirus	TRIM33	mRNA	Homo sapiens	0.3861
on	ebv-miR-BART16	miRNA	Human gammaherpesvirus 4	TRIM33	mRNA	Homo sapiens	0.3861
on	hcmv-miR-US22-5p	miRNA	Human betaherpesvirus 5	TRIM33	mRNA	Homo sapiens	0.3861
on	kshv-miR-K12-3-5p	miRNA	Human gammaherpesvirus 8	TRIM33	mRNA	Homo sapiens	0.3861
on	hbv-miR-B22-3p	miRNA	Macacine alphaherpesvirus 1	TRIM33	mRNA	Homo sapiens	0.3861
on	hcmv-miR-US4-5p	miRNA	Human betaherpesvirus 5	TRIM33	mRNA	Homo sapiens	0.3861
on	ebv-miR-BART20-3p	miRNA	Human gammaherpesvirus 4	TRIM33	mRNA	Homo sapiens	0.3854
on	hsa-miR-202-5p	miRNA	Homo sapiens	TRIM33	mRNA	Homo sapiens	0.3736
on	hsa-miR-655-3p	miRNA	Homo sapiens	TRIM33	mRNA	Homo sapiens	0.3736
on	hsa-miR-361-5p	miRNA	Homo sapiens	TRIM33	mRNA	Homo sapiens	0.3735
on	LOC101928517	lncRNA	Homo sapiens	TRIM33	mRNA	Homo sapiens	0.373
on	hsa-miR-362-3p	miRNA	Homo sapiens	TRIM33	mRNA	Homo sapiens	0.3707
on	hsa-miR-133b	miRNA	Homo sapiens	TRIM33	mRNA	Homo sapiens	0.3649
on	hsa-miR-30d-5p	miRNA	Homo sapiens	TRIM33	mRNA	Homo sapiens	0.3649
on	hsa-miR-30a-5p	miRNA	Homo sapiens	TRIM33	mRNA	Homo sapiens	0.3649
on	hsa-miR-30b-5p	miRNA	Homo sapiens	TRIM33	mRNA	Homo sapiens	0.3649
on	hsa-miR-133a-3p	miRNA	Homo sapiens	TRIM33	mRNA	Homo sapiens	0.3649
on	hsa-miR-30c-5p	miRNA	Homo sapiens	TRIM33	mRNA	Homo sapiens	0.3649
on	hsa-miR-30e-3p	miRNA	Homo sapiens	TRIM33	mRNA	Homo sapiens	0.3579
on	hsa-miR-520d-5p	miRNA	Homo sapiens	TRIM33	mRNA	Homo sapiens	0.3579
on	hsa-miR-545-3p	miRNA	Homo sapiens	TRIM33	mRNA	Homo sapiens	0.3579
on	hsa-miR-607	miRNA	Homo sapiens	TRIM33	mRNA	Homo sapiens	0.3579
on	hsa-miR-337-3p	miRNA	Homo sapiens	TRIM33	mRNA	Homo sapiens	0.3579
on	hsa-miR-520g-3p	miRNA	Homo sapiens	TRIM33	mRNA	Homo sapiens	0.3579
on	hsa-miR-548a-3p	miRNA	Homo sapiens	TRIM33	mRNA	Homo sapiens	0.3579
on	hsa-miR-616-5p	miRNA	Homo sapiens	TRIM33	mRNA	Homo sapiens	0.3579
on	hsa-miR-214-3p	miRNA	Homo sapiens	TRIM33	mRNA	Homo sapiens	0.3579
on	hsa-miR-373-5p	miRNA	Homo sapiens	TRIM33	mRNA	Homo sapiens	0.3579
on	hsa-miR-520h	miRNA	Homo sapiens	TRIM33	mRNA	Homo sapiens	0.3579
on	hsa-miR-557	miRNA	Homo sapiens	TRIM33	mRNA	Homo sapiens	0.3579
on	hsa-miR-641	miRNA	Homo sapiens	TRIM33	mRNA	Homo sapiens	0.3579
on	hsa-miR-30a-3p	miRNA	Homo sapiens	TRIM33	mRNA	Homo sapiens	0.3579
on	hsa-miR-507	miRNA	Homo sapiens	TRIM33	mRNA	Homo sapiens	0.3579
on	hsa-miR-524-5p	miRNA	Homo sapiens	TRIM33	mRNA	Homo sapiens	0.3579
on	hsa-miR-589-3p	miRNA	Homo sapiens	TRIM33	mRNA	Homo sapiens	0.3579
on	hsv2-miR-H4-5p	miRNA	Human alphaherpesvirus 2	TRIM33	mRNA	Homo sapiens	0.3568
on	kshv-miR-K12-10a-3p	miRNA	Human gammaherpesvirus 8	TRIM33	mRNA	Homo sapiens	0.3568
on	ebv-miR-BART17-3p	miRNA	Human gammaherpesvirus 4	TRIM33	mRNA	Homo sapiens	0.3567
on	hcmv-miR-UL112-3p	miRNA	Human betaherpesvirus 5	TRIM33	mRNA	Homo sapiens	0.3567
on	ebv-miR-BART2-3p	miRNA	Human gammaherpesvirus 4	TRIM33	mRNA	Homo sapiens	0.3567
on	ebv-miR-BART20-5p	miRNA	Human gammaherpesvirus 4	TRIM33	mRNA	Homo sapiens	0.3567
on	ebv-miR-BART15	miRNA	Human gammaherpesvirus 4	TRIM33	mRNA	Homo sapiens	0.3567
on	ebv-miR-BART5-5p	miRNA	Human gammaherpesvirus 4	TRIM33	mRNA	Homo sapiens	0.3567
on	hsv1-miR-H5-3p	miRNA	Human alphaherpesvirus 1	TRIM33	mRNA	Homo sapiens	0.3566
on	ebv-miR-BART19-3p	miRNA	Human gammaherpesvirus 4	TRIM33	mRNA	Homo sapiens	0.3566
on	kshv-miR-K12-4-5p	miRNA	Human gammaherpesvirus 8	TRIM33	mRNA	Homo sapiens	0.3566
on	ebv-miR-BART22	miRNA	Human gammaherpesvirus 4	TRIM33	mRNA	Homo sapiens	0.3566
on	mcpv-miR-P1-5p	miRNA	Merkel cell polyomavirus	TRIM33	mRNA	Homo sapiens	0.3566
on	hiv1-miR-TAR-5p	miRNA	Human immunodeficiency virus 1	TRIM33	mRNA	Homo sapiens	0.3566
on	hsa-miR-578	miRNA	Homo sapiens	TRIM33	mRNA	Homo sapiens	0.3553
on	hsa-miR-548aw	miRNA	Homo sapiens	TRIM33	mRNA	Homo sapiens	0.3477
on	hsa-miR-3163	miRNA	Homo sapiens	TRIM33	mRNA	Homo sapiens	0.3424
on	hsa-miR-944	miRNA	Homo sapiens	TRIM33	mRNA	Homo sapiens	0.3366
on	hsa-miR-106a-5p	miRNA	Homo sapiens	TRIM33	mRNA	Homo sapiens	0.3327
on	ebv-miR-BART6-3p	miRNA	Human gammaherpesvirus 4	TRIM33	mRNA	Homo sapiens	0.3223
on	hbv-miR-B20-5p	miRNA	Macacine alphaherpesvirus 1	TRIM33	mRNA	Homo sapiens	0.3223
on	hsv1-miR-H8-3p	miRNA	Human alphaherpesvirus 1	TRIM33	mRNA	Homo sapiens	0.3223
on	hsv2-miR-H9-3p	miRNA	Human alphaherpesvirus 2	TRIM33	mRNA	Homo sapiens	0.3223
on	kshv-miR-K12-9-3p	miRNA	Human gammaherpesvirus 8	TRIM33	mRNA	Homo sapiens	0.3223
on	ebv-miR-BART8-3p	miRNA	Human gammaherpesvirus 4	TRIM33	mRNA	Homo sapiens	0.3223
on	hbv-miR-B4	miRNA	Macacine alphaherpesvirus 1	TRIM33	mRNA	Homo sapiens	0.3223
on	hsv2-miR-H20	miRNA	Human alphaherpesvirus 2	TRIM33	mRNA	Homo sapiens	0.3223
on	kshv-miR-K12-11-3p	miRNA	Human gammaherpesvirus 8	TRIM33	mRNA	Homo sapiens	0.3223
on	ebv-miR-BHRF1-3	miRNA	Human gammaherpesvirus 4	TRIM33	mRNA	Homo sapiens	0.3223
on	hcmv-miR-US29-5p	miRNA	Human betaherpesvirus 5	TRIM33	mRNA	Homo sapiens	0.3223
on	hsv2-miR-H3	miRNA	Human alphaherpesvirus 2	TRIM33	mRNA	Homo sapiens	0.3223
on	kshv-miR-K12-5-5p	miRNA	Human gammaherpesvirus 8	TRIM33	mRNA	Homo sapiens	0.3223
on	hbv-miR-B14RC-3p	miRNA	Macacine alphaherpesvirus 1	TRIM33	mRNA	Homo sapiens	0.3223
on	hsv1-miR-H16	miRNA	Human alphaherpesvirus 1	TRIM33	mRNA	Homo sapiens	0.3223
on	hsv2-miR-H4-3p	miRNA	Human alphaherpesvirus 2	TRIM33	mRNA	Homo sapiens	0.3223
on	kshv-miR-K12-6-3p	miRNA	Human gammaherpesvirus 8	TRIM33	mRNA	Homo sapiens	0.3223
on	ebv-miR-BART2-5p	miRNA	Human gammaherpesvirus 4	TRIM33	mRNA	Homo sapiens	0.3222
on	hbv-miR-B3RC-5p	miRNA	Macacine alphaherpesvirus 1	TRIM33	mRNA	Homo sapiens	0.3222
on	ebv-miR-BART9-3p	miRNA	Human gammaherpesvirus 4	TRIM33	mRNA	Homo sapiens	0.3222
on	hcmv-miR-UL59	miRNA	Human betaherpesvirus 5	TRIM33	mRNA	Homo sapiens	0.3222
on	ebv-miR-BHRF1-1	miRNA	Human gammaherpesvirus 4	TRIM33	mRNA	Homo sapiens	0.3222
on	hsv1-miR-H12	miRNA	Human alphaherpesvirus 1	TRIM33	mRNA	Homo sapiens	0.3222
on	ebv-miR-BHRF1-2-3p	miRNA	Human gammaherpesvirus 4	TRIM33	mRNA	Homo sapiens	0.3222
on	kshv-miR-K12-8-5p	miRNA	Human gammaherpesvirus 8	TRIM33	mRNA	Homo sapiens	0.3222
on	MALAT1	lncRNA	Homo sapiens	TRIM33	mRNA	Homo sapiens	0.3217
on	SPATA13	mRNA	Homo sapiens	TRIM33	mRNA	Homo sapiens	0.3214
on	TMED3	mRNA	Homo sapiens	TRIM33	mRNA	Homo sapiens	0.3214
on	hsa-miR-548v	miRNA	Homo sapiens	TRIM33	mRNA	Homo sapiens	0.3209
on	hsa-miR-376c-3p	miRNA	Homo sapiens	TRIM33	mRNA	Homo sapiens	0.3192
on	hsa-miR-302c-3p	miRNA	Homo sapiens	TRIM33	mRNA	Homo sapiens	0.3192
on	hsa-miR-6867-5p	miRNA	Homo sapiens	TRIM33	mRNA	Homo sapiens	0.3165
on	kshv-miR-K12-12-3p	miRNA	Human gammaherpesvirus 8	TRIM33	mRNA	Homo sapiens	0.3158
on	hsa-miR-629-5p	miRNA	Homo sapiens	TRIM33	mRNA	Homo sapiens	0.3118
on	SNHG16	lncRNA	Homo sapiens	TRIM33	mRNA	Homo sapiens	0.3118
on	hsa-miR-24-1-5p	miRNA	Homo sapiens	TRIM33	mRNA	Homo sapiens	0.3097
on	hsa-miR-498-5p	miRNA	Homo sapiens	TRIM33	mRNA	Homo sapiens	0.3097
on	hsa-miR-601	miRNA	Homo sapiens	TRIM33	mRNA	Homo sapiens	0.3097
on	hsa-miR-202-3p	miRNA	Homo sapiens	TRIM33	mRNA	Homo sapiens	0.3097
on	hsa-miR-34b-5p	miRNA	Homo sapiens	TRIM33	mRNA	Homo sapiens	0.3097
on	hsa-miR-575	miRNA	Homo sapiens	TRIM33	mRNA	Homo sapiens	0.3097
on	hsa-miR-603	miRNA	Homo sapiens	TRIM33	mRNA	Homo sapiens	0.3097
on	hsa-miR-383-5p	miRNA	Homo sapiens	TRIM33	mRNA	Homo sapiens	0.3097
on	hsa-miR-579-3p	miRNA	Homo sapiens	TRIM33	mRNA	Homo sapiens	0.3097
on	hsa-miR-634	miRNA	Homo sapiens	TRIM33	mRNA	Homo sapiens	0.3097
on	hsa-miR-330-3p	miRNA	Homo sapiens	TRIM33	mRNA	Homo sapiens	0.3097
on	hsa-miR-425-3p	miRNA	Homo sapiens	TRIM33	mRNA	Homo sapiens	0.3097
on	hsa-miR-580-3p	miRNA	Homo sapiens	TRIM33	mRNA	Homo sapiens	0.3097
on	hsa-miR-646	miRNA	Homo sapiens	TRIM33	mRNA	Homo sapiens	0.3097
on	hsa-let-7d-5p	miRNA	Homo sapiens	TRIM33	mRNA	Homo sapiens	0.3097
on	hsa-miR-17-5p	miRNA	Homo sapiens	TRIM33	mRNA	Homo sapiens	0.3092
on	hsa-miR-20b-5p	miRNA	Homo sapiens	TRIM33	mRNA	Homo sapiens	0.3092
on	hsa-miR-519d-3p	miRNA	Homo sapiens	TRIM33	mRNA	Homo sapiens	0.3092
on	hsa-miR-93-5p	miRNA	Homo sapiens	TRIM33	mRNA	Homo sapiens	0.3092
on	TFAP2A-AS2	lncRNA	Homo sapiens	TRIM33	mRNA	Homo sapiens	0.3031
on	hsa-miR-371a-5p	miRNA	Homo sapiens	TRIM33	mRNA	Homo sapiens	0.2986
on	hsa-miR-190b-5p	miRNA	Homo sapiens	TRIM33	mRNA	Homo sapiens	0.2986
on	hsa-miR-409-3p	miRNA	Homo sapiens	TRIM33	mRNA	Homo sapiens	0.2986
on	hsa-miR-24-3p	miRNA	Homo sapiens	TRIM33	mRNA	Homo sapiens	0.2986
on	hsa-miR-421	miRNA	Homo sapiens	TRIM33	mRNA	Homo sapiens	0.2986
on	hsa-miR-495-3p	miRNA	Homo sapiens	TRIM33	mRNA	Homo sapiens	0.2986
on	hsa-miR-140-3p	miRNA	Homo sapiens	TRIM33	mRNA	Homo sapiens	0.2986
on	hsa-miR-488-3p	miRNA	Homo sapiens	TRIM33	mRNA	Homo sapiens	0.2986
on	hsa-miR-590-3p	miRNA	Homo sapiens	TRIM33	mRNA	Homo sapiens	0.2986
on	hsa-miR-4291	miRNA	Homo sapiens	TRIM33	mRNA	Homo sapiens	0.2982
on	hsa-miR-922	miRNA	Homo sapiens	TRIM33	mRNA	Homo sapiens	0.2982
on	hsa-miR-548f-5p	miRNA	Homo sapiens	TRIM33	mRNA	Homo sapiens	0.295
on	hsa-miR-1468-3p	miRNA	Homo sapiens	TRIM33	mRNA	Homo sapiens	0.295
on	hsa-miR-548g-5p	miRNA	Homo sapiens	TRIM33	mRNA	Homo sapiens	0.295
on	hsa-miR-3923	miRNA	Homo sapiens	TRIM33	mRNA	Homo sapiens	0.295
on	hsa-miR-548x-5p	miRNA	Homo sapiens	TRIM33	mRNA	Homo sapiens	0.295
on	hsa-miR-548aj-5p	miRNA	Homo sapiens	TRIM33	mRNA	Homo sapiens	0.295
on	hsa-miR-633	miRNA	Homo sapiens	TRIM33	mRNA	Homo sapiens	0.295
on	hsa-miR-1297	miRNA	Homo sapiens	TRIM33	mRNA	Homo sapiens	0.2836
on	hsa-miR-548x-3p	miRNA	Homo sapiens	TRIM33	mRNA	Homo sapiens	0.2797
on	hsa-miR-548a-5p	miRNA	Homo sapiens	TRIM33	mRNA	Homo sapiens	0.2797
on	hsa-miR-548d-3p	miRNA	Homo sapiens	TRIM33	mRNA	Homo sapiens	0.2797
on	hsa-miR-4303	miRNA	Homo sapiens	TRIM33	mRNA	Homo sapiens	0.2797
on	hsa-miR-548a-5p	miRNA	Homo sapiens	TRIM33	mRNA	Homo sapiens	0.2797
on	kshv-miR-K12-5-3p	miRNA	Human gammaherpesvirus 8	TRIM33	mRNA	Homo sapiens	0.2762
on	hsv1-miR-H7-5p	miRNA	Human alphaherpesvirus 1	TRIM33	mRNA	Homo sapiens	0.2762
on	hcmv-miR-US5-1	miRNA	Human betaherpesvirus 5	TRIM33	mRNA	Homo sapiens	0.276
on	hsv2-miR-H11-3p	miRNA	Human alphaherpesvirus 2	TRIM33	mRNA	Homo sapiens	0.2758
on	kshv-miR-K12-8-3p	miRNA	Human gammaherpesvirus 8	TRIM33	mRNA	Homo sapiens	0.2758
on	ebv-miR-BART21-5p	miRNA	Human gammaherpesvirus 4	TRIM33	mRNA	Homo sapiens	0.2758
on	hsv2-miR-H12	miRNA	Human alphaherpesvirus 2	TRIM33	mRNA	Homo sapiens	0.2758
on	mcpv-miR-P1-3p	miRNA	Merkel cell polyomavirus	TRIM33	mRNA	Homo sapiens	0.2758
on	ebv-miR-BART6-5p	miRNA	Human gammaherpesvirus 4	TRIM33	mRNA	Homo sapiens	0.2758
on	hsv2-miR-H13	miRNA	Human alphaherpesvirus 2	TRIM33	mRNA	Homo sapiens	0.2758
on	hsv1-miR-H11	miRNA	Human alphaherpesvirus 1	TRIM33	mRNA	Homo sapiens	0.2758
on	kshv-miR-K12-11-5p	miRNA	Human gammaherpesvirus 8	TRIM33	mRNA	Homo sapiens	0.2758
on	hsa-miR-5692a	miRNA	Homo sapiens	TRIM33	mRNA	Homo sapiens	0.266
on	hsa-miR-6505-3p	miRNA	Homo sapiens	TRIM33	mRNA	Homo sapiens	0.266
on	hsa-miR-4469	miRNA	Homo sapiens	TRIM33	mRNA	Homo sapiens	0.266
on	hsa-mir-629	miRNA	Homo sapiens	TRIM33	mRNA	Homo sapiens	0.2652
on	hsa-miR-892a	miRNA	Homo sapiens	TRIM33	mRNA	Homo sapiens	0.2627
on	TRIM33	mRNA	Homo sapiens	TUG1	lncRNA	Homo sapiens	0.2568
on	FENDRR	lncRNA	Homo sapiens	TRIM33	mRNA	Homo sapiens	0.2568
on	TRIM33	mRNA	Homo sapiens	lincTNS1	lncRNA	Homo sapiens	0.2568
on	TRIM33	mRNA	Homo sapiens	ZNF720	mRNA	Homo sapiens	0.2566
on	KLF9	mRNA	Homo sapiens	TRIM33	mRNA	Homo sapiens	0.2566
on	PRPF19	mRNA	Homo sapiens	TRIM33	mRNA	Homo sapiens	0.2566
on	let-7a-3p	miRNA	Homo sapiens	TRIM33	mRNA	Homo sapiens	0.2566
on	NEGR1	mRNA	Homo sapiens	TRIM33	mRNA	Homo sapiens	0.2566
on	RAPGEF6	mRNA	Homo sapiens	TRIM33	mRNA	Homo sapiens	0.2566
on	TRIM33	lncRNA	Homo sapiens	hsa-mir-744-3p	miRNA	Homo sapiens	0.2566
on	ADAM15	mRNA	Homo sapiens	TRIM33	mRNA	Homo sapiens	0.2566
on	NOL9	mRNA	Homo sapiens	TRIM33	mRNA	Homo sapiens	0.2566
on	hsa-let-7a-1	miRNA	Homo sapiens	TRIM33	mRNA	Homo sapiens	0.2566
on	TRIM33	mRNA	Homo sapiens	ZBTB44	mRNA	Homo sapiens	0.2566
on	CACNA1B	mRNA	Homo sapiens	TRIM33	mRNA	Homo sapiens	0.2566
on	OSBP2	mRNA	Homo sapiens	TRIM33	mRNA	Homo sapiens	0.2566
on	hsa-mir-744	miRNA	Homo sapiens	TRIM33	mRNA	Homo sapiens	0.2566
on	TINCR	mRNA	Homo sapiens	TRIM33	mRNA	Homo sapiens	0.2538
on	hsa-miR-1252-5p	miRNA	Homo sapiens	TRIM33	mRNA	Homo sapiens	0.2505
on	hsa-mir-19a/19b	miRNA	Homo sapiens	TRIM33	protein	Homo sapiens	0.2442
on	AR	mRNA	Homo sapiens	TRIM33	mRNA	Homo sapiens	0.2423
on	hsa-miR-1284	miRNA	Homo sapiens	TRIM33	mRNA	Homo sapiens	0.235
on	hsa-miR-526b-3p	miRNA	Homo sapiens	TRIM33	mRNA	Homo sapiens	0.235
on	hsa-miR-150-3p	miRNA	Homo sapiens	TRIM33	mRNA	Homo sapiens	0.235
on	hsa-miR-711	miRNA	Homo sapiens	TRIM33	mRNA	Homo sapiens	0.235
on	hsa-miR-3145-3p	miRNA	Homo sapiens	TRIM33	mRNA	Homo sapiens	0.235
on	hsa-miR-1197	miRNA	Homo sapiens	TRIM33	mRNA	Homo sapiens	0.235
on	hsa-miR-340-3p	miRNA	Homo sapiens	TRIM33	mRNA	Homo sapiens	0.235
on	hcmv-miR-US25-1-5p	miRNA	Human betaherpesvirus 5	TRIM33	mRNA	Homo sapiens	0.2348
on	hsa-miR-216a-3p	miRNA	Homo sapiens	TRIM33	mRNA	Homo sapiens	0.2153
on	hsa-miR-548b-3p	miRNA	Homo sapiens	TRIM33	mRNA	Homo sapiens	0.2153
on	hsa-miR-3121-3p	miRNA	Homo sapiens	TRIM33	mRNA	Homo sapiens	0.2153
on	hsa-miR-888-3p	miRNA	Homo sapiens	TRIM33	mRNA	Homo sapiens	0.2153
on	hsa-miR-3136-5p	miRNA	Homo sapiens	TRIM33	mRNA	Homo sapiens	0.2153
on	hsa-miR-10b-3p	miRNA	Homo sapiens	TRIM33	mRNA	Homo sapiens	0.2153
on	hsa-miR-4311	miRNA	Homo sapiens	TRIM33	mRNA	Homo sapiens	0.2153
on	hsa-let-7a-3p	miRNA	Homo sapiens	TRIM33	mRNA	Homo sapiens	0.2136
on	hsa-miR-744-5p	miRNA	Homo sapiens	TRIM33	mRNA	Homo sapiens	0.2136
on	ts-110	tRF	Homo sapiens	TRIM33	mRNA	Homo sapiens	0.2131
on	ts-55	tRF	Homo sapiens	TRIM33	mRNA	Homo sapiens	0.2131
on	tRF-3020a	tRF	Homo sapiens	TRIM33	mRNA	Homo sapiens	0.2131
on	tRF-3026b	tRF	Homo sapiens	TRIM33	mRNA	Homo sapiens	0.2131
on	tRF-5032c	tRF	Homo sapiens	TRIM33	mRNA	Homo sapiens	0.2131
on	ts-13	tRF	Homo sapiens	TRIM33	mRNA	Homo sapiens	0.2131
on	tRF-3020b	tRF	Homo sapiens	TRIM33	mRNA	Homo sapiens	0.2131
on	tRF-3028a	tRF	Homo sapiens	TRIM33	mRNA	Homo sapiens	0.2131
on	ts-1	tRF	Homo sapiens	TRIM33	mRNA	Homo sapiens	0.2131
on	ts-14	tRF	Homo sapiens	TRIM33	mRNA	Homo sapiens	0.2131
on	tRF-3021a	tRF	Homo sapiens	TRIM33	mRNA	Homo sapiens	0.2131
on	tRF-3028b	tRF	Homo sapiens	TRIM33	mRNA	Homo sapiens	0.2131
on	ts-10	tRF	Homo sapiens	TRIM33	mRNA	Homo sapiens	0.2131
on	ts-22	tRF	Homo sapiens	TRIM33	mRNA	Homo sapiens	0.2131
on	tRF-3021b	tRF	Homo sapiens	TRIM33	mRNA	Homo sapiens	0.2131
on	tRF-5032b	tRF	Homo sapiens	TRIM33	mRNA	Homo sapiens	0.2131
on	ts-106	tRF	Homo sapiens	TRIM33	mRNA	Homo sapiens	0.2131
on	zikv-mir-1	miRNA	Zika virus	TRIM33	mRNA	Homo sapiens	0.2129
on	hsa-miR-130a-3p	miRNA	Homo sapiens	TRIM33	mRNA	Homo sapiens	0.2129
on	hsa-miR-148b-3p	miRNA	Homo sapiens	TRIM33	mRNA	Homo sapiens	0.2129
on	hsa-miR-186-5p	miRNA	Homo sapiens	TRIM33	mRNA	Homo sapiens	0.2129
on	hsa-miR-301a-3p	miRNA	Homo sapiens	TRIM33	mRNA	Homo sapiens	0.2129
on	hsa-miR-31-5p	miRNA	Homo sapiens	TRIM33	mRNA	Homo sapiens	0.2129
on	hsa-miR-520a-3p	miRNA	Homo sapiens	TRIM33	mRNA	Homo sapiens	0.2129
on	hsa-miR-539-5p	miRNA	Homo sapiens	TRIM33	mRNA	Homo sapiens	0.2129
on	hsa-miR-320c	miRNA	Homo sapiens	TRIM33	mRNA	Homo sapiens	0.2129
on	hsa-miR-216a-5p	miRNA	Homo sapiens	TRIM33	mRNA	Homo sapiens	0.2129
on	hsa-miR-374a-5p	miRNA	Homo sapiens	TRIM33	mRNA	Homo sapiens	0.2129
on	hsa-miR-520e-3p	miRNA	Homo sapiens	TRIM33	mRNA	Homo sapiens	0.2129
on	zikv-mir-6	miRNA	Zika virus	TRIM33	mRNA	Homo sapiens	0.2129
on	hsa-miR-134-5p	miRNA	Homo sapiens	TRIM33	mRNA	Homo sapiens	0.2129
on	hsa-miR-152-3p	miRNA	Homo sapiens	TRIM33	mRNA	Homo sapiens	0.2129
on	hsa-miR-194-5p	miRNA	Homo sapiens	TRIM33	mRNA	Homo sapiens	0.2129
on	hsa-miR-301b-3p	miRNA	Homo sapiens	TRIM33	mRNA	Homo sapiens	0.2129
on	hsa-miR-320a-3p	miRNA	Homo sapiens	TRIM33	mRNA	Homo sapiens	0.2129
on	hsa-miR-520b-3p	miRNA	Homo sapiens	TRIM33	mRNA	Homo sapiens	0.2129
on	hsa-miR-544a	miRNA	Homo sapiens	TRIM33	mRNA	Homo sapiens	0.2129
on	hsa-miR-320d	miRNA	Homo sapiens	TRIM33	mRNA	Homo sapiens	0.2129
on	hsa-miR-302a-3p	miRNA	Homo sapiens	TRIM33	mRNA	Homo sapiens	0.2129
on	hsa-miR-374b-5p	miRNA	Homo sapiens	TRIM33	mRNA	Homo sapiens	0.2129
on	hsa-miR-543	miRNA	Homo sapiens	TRIM33	mRNA	Homo sapiens	0.2129
on	hsa-miR-106b-5p	miRNA	Homo sapiens	TRIM33	mRNA	Homo sapiens	0.2129
on	hsa-miR-143-3p	miRNA	Homo sapiens	TRIM33	mRNA	Homo sapiens	0.2129
on	hsa-miR-183-5p	miRNA	Homo sapiens	TRIM33	mRNA	Homo sapiens	0.2129
on	hsa-miR-20a-5p	miRNA	Homo sapiens	TRIM33	mRNA	Homo sapiens	0.2129
on	hsa-miR-302d-3p	miRNA	Homo sapiens	TRIM33	mRNA	Homo sapiens	0.2129
on	hsa-miR-330-5p	miRNA	Homo sapiens	TRIM33	mRNA	Homo sapiens	0.2129
on	hsa-miR-520c-3p	miRNA	Homo sapiens	TRIM33	mRNA	Homo sapiens	0.2129
on	hsa-miR-874-3p	miRNA	Homo sapiens	TRIM33	mRNA	Homo sapiens	0.2129
on	hsa-miR-326	miRNA	Homo sapiens	TRIM33	mRNA	Homo sapiens	0.2129
on	hsa-miR-302b-3p	miRNA	Homo sapiens	TRIM33	mRNA	Homo sapiens	0.2129
on	hsa-miR-382-5p	miRNA	Homo sapiens	TRIM33	mRNA	Homo sapiens	0.2129
on	hsa-miR-873-5p	miRNA	Homo sapiens	TRIM33	mRNA	Homo sapiens	0.2129
on	hsa-miR-1271-5p	miRNA	Homo sapiens	TRIM33	mRNA	Homo sapiens	0.2129
on	hsa-miR-148a-3p	miRNA	Homo sapiens	TRIM33	mRNA	Homo sapiens	0.2129
on	hsa-miR-185-5p	miRNA	Homo sapiens	TRIM33	mRNA	Homo sapiens	0.2129
on	hsa-miR-217-5p	miRNA	Homo sapiens	TRIM33	mRNA	Homo sapiens	0.2129
on	hsa-miR-302e	miRNA	Homo sapiens	TRIM33	mRNA	Homo sapiens	0.2129
on	hsa-miR-372-3p	miRNA	Homo sapiens	TRIM33	mRNA	Homo sapiens	0.2129
on	hsa-miR-520d-3p	miRNA	Homo sapiens	TRIM33	mRNA	Homo sapiens	0.2129
on	hsa-miR-96-5p	miRNA	Homo sapiens	TRIM33	mRNA	Homo sapiens	0.2129
on	hsa-miR-320b	miRNA	Homo sapiens	TRIM33	mRNA	Homo sapiens	0.2129
on	hsa-miR-340-5p	miRNA	Homo sapiens	TRIM33	mRNA	Homo sapiens	0.2129
on	hsa-miR-373-3p	miRNA	Homo sapiens	TRIM33	mRNA	Homo sapiens	0.2129
on	hsa-miR-411-5p	miRNA	Homo sapiens	TRIM33	mRNA	Homo sapiens	0.2129
on	hsa-miR-325	miRNA	Homo sapiens	TRIM33	mRNA	Homo sapiens	0.2067
on	hsa-miR-1244	miRNA	Homo sapiens	TRIM33	mRNA	Homo sapiens	0.2067
on	hsa-miR-1278	miRNA	Homo sapiens	TRIM33	mRNA	Homo sapiens	0.2067
on	hsa-miR-219a-2-3p	miRNA	Homo sapiens	TRIM33	mRNA	Homo sapiens	0.201
on	tRF-3005a	tRF	Homo sapiens	TRIM33	mRNA	Homo sapiens	0.1983
on	tRF-3005b	tRF	Homo sapiens	TRIM33	mRNA	Homo sapiens	0.1983
on	tRF-5011a	tRF	Homo sapiens	TRIM33	mRNA	Homo sapiens	0.1983
on	kshv-miR-K12-3-3p	miRNA	Human gammaherpesvirus 8	TRIM33	mRNA	Homo sapiens	0.1878
on	kshv-mir-K12-12	miRNA	Human gammaherpesvirus 8	TRIM33	mRNA	Homo sapiens	0.1878
on	hsa-miR-141-5p	miRNA	Homo sapiens	TRIM33	mRNA	Homo sapiens	0.1862
on	hsa-miR-181d-5p	miRNA	Homo sapiens	TRIM33	mRNA	Homo sapiens	0.1862
on	hsa-miR-9-5p	miRNA	Homo sapiens	TRIM33	mRNA	Homo sapiens	0.1862
on	hsa-miR-181a-5p	miRNA	Homo sapiens	TRIM33	mRNA	Homo sapiens	0.1862
on	hsa-miR-27a-3p	miRNA	Homo sapiens	TRIM33	mRNA	Homo sapiens	0.1862
on	hsa-miR-181b-5p	miRNA	Homo sapiens	TRIM33	mRNA	Homo sapiens	0.1862
on	hsa-miR-27b-3p	miRNA	Homo sapiens	TRIM33	mRNA	Homo sapiens	0.1862
on	hsa-miR-26a-5p	miRNA	Homo sapiens	TRIM33	mRNA	Homo sapiens	0.1862
on	hsa-miR-181c-5p	miRNA	Homo sapiens	TRIM33	mRNA	Homo sapiens	0.1862
on	hsa-miR-452-3p	miRNA	Homo sapiens	TRIM33	mRNA	Homo sapiens	0.1862
on	hsa-miR-26b-5p	miRNA	Homo sapiens	TRIM33	mRNA	Homo sapiens	0.1862
on	hsa-miR-891b	miRNA	Homo sapiens	TRIM33	mRNA	Homo sapiens	0.1619
on	hsa-miR-6751-3p	miRNA	Homo sapiens	TRIM33	mRNA	Homo sapiens	0.1619
on	hsa-miR-6843-3p	miRNA	Homo sapiens	TRIM33	mRNA	Homo sapiens	0.1619
on	hsa-miR-8075	miRNA	Homo sapiens	TRIM33	mRNA	Homo sapiens	0.1619
on	hsa-miR-548aq-5p	miRNA	Homo sapiens	TRIM33	mRNA	Homo sapiens	0.1619
on	hsa-miR-1283	miRNA	Homo sapiens	TRIM33	mRNA	Homo sapiens	0.1619
on	hsa-miR-548au-5p	miRNA	Homo sapiens	TRIM33	mRNA	Homo sapiens	0.1619
on	hsa-miR-16-2-3p	miRNA	Homo sapiens	TRIM33	mRNA	Homo sapiens	0.1619
on	hsa-miR-548b-5p	miRNA	Homo sapiens	TRIM33	mRNA	Homo sapiens	0.1619
on	hsa-miR-2355-5p	miRNA	Homo sapiens	TRIM33	mRNA	Homo sapiens	0.1619
on	hsa-miR-548c-5p	miRNA	Homo sapiens	TRIM33	mRNA	Homo sapiens	0.1619
on	hsa-miR-3152-5p	miRNA	Homo sapiens	TRIM33	mRNA	Homo sapiens	0.1619
on	hsa-miR-548h-3p	miRNA	Homo sapiens	TRIM33	mRNA	Homo sapiens	0.1619
on	hsa-miR-32-3p	miRNA	Homo sapiens	TRIM33	mRNA	Homo sapiens	0.1619
on	hsa-miR-548n	miRNA	Homo sapiens	TRIM33	mRNA	Homo sapiens	0.1619
on	hsa-miR-3617-5p	miRNA	Homo sapiens	TRIM33	mRNA	Homo sapiens	0.1619
on	hsa-miR-548y	miRNA	Homo sapiens	TRIM33	mRNA	Homo sapiens	0.1619
on	hsa-miR-372-5p	miRNA	Homo sapiens	TRIM33	mRNA	Homo sapiens	0.1619
on	hsa-miR-5680	miRNA	Homo sapiens	TRIM33	mRNA	Homo sapiens	0.1619
on	hsa-miR-4263	miRNA	Homo sapiens	TRIM33	mRNA	Homo sapiens	0.1619
on	hsa-miR-6083	miRNA	Homo sapiens	TRIM33	mRNA	Homo sapiens	0.1619
on	hsa-miR-4530	miRNA	Homo sapiens	TRIM33	mRNA	Homo sapiens	0.1619
on	hsa-miR-6502-3p	miRNA	Homo sapiens	TRIM33	mRNA	Homo sapiens	0.1619
on	hsa-miR-4663	miRNA	Homo sapiens	TRIM33	mRNA	Homo sapiens	0.1619
on	hsa-miR-6513-3p	miRNA	Homo sapiens	TRIM33	mRNA	Homo sapiens	0.1619
on	hsa-miR-4672	miRNA	Homo sapiens	TRIM33	mRNA	Homo sapiens	0.1619
on	hsa-miR-4776-3p	miRNA	Homo sapiens	TRIM33	mRNA	Homo sapiens	0.1619
on	hsa-miR-5003-3p	miRNA	Homo sapiens	TRIM33	mRNA	Homo sapiens	0.1619
on	hsa-miR-942-3p	miRNA	Homo sapiens	TRIM33	mRNA	Homo sapiens	0.1619
on	hsa-miR-5197-5p	miRNA	Homo sapiens	TRIM33	mRNA	Homo sapiens	0.1619
on	hsa-miR-10399-5p	miRNA	Homo sapiens	TRIM33	mRNA	Homo sapiens	0.1619
on	hsa-miR-548ae-5p	miRNA	Homo sapiens	TRIM33	mRNA	Homo sapiens	0.1619
on	hsa-miR-12116	miRNA	Homo sapiens	TRIM33	mRNA	Homo sapiens	0.1619
on	hsa-miR-670-3p	miRNA	Homo sapiens	TRIM33	mRNA	Homo sapiens	0.1619
on	hsa-miR-4786-3p	miRNA	Homo sapiens	TRIM33	mRNA	Homo sapiens	0.1619
on	hsa-miR-4666a-3p	miRNA	Homo sapiens	TRIM33	mRNA	Homo sapiens	0.1619
on	hsa-miR-3117-3p	miRNA	Homo sapiens	TRIM33	mRNA	Homo sapiens	0.1619
on	hsa-miR-6736-5p	miRNA	Homo sapiens	TRIM33	mRNA	Homo sapiens	0.1619
on	hsa-miR-5001-3p	miRNA	Homo sapiens	TRIM33	mRNA	Homo sapiens	0.1619
on	hsa-miR-4686	miRNA	Homo sapiens	TRIM33	mRNA	Homo sapiens	0.1619
on	hsa-miR-3129-3p	miRNA	Homo sapiens	TRIM33	mRNA	Homo sapiens	0.1619
on	hsa-miR-4500	miRNA	Homo sapiens	TRIM33	mRNA	Homo sapiens	0.1619
on	hsa-miR-6808-5p	miRNA	Homo sapiens	TRIM33	mRNA	Homo sapiens	0.1619
on	hsa-miR-510-3p	miRNA	Homo sapiens	TRIM33	mRNA	Homo sapiens	0.1619
on	hsa-miR-4699-3p	miRNA	Homo sapiens	TRIM33	mRNA	Homo sapiens	0.1619
on	hsa-miR-3148	miRNA	Homo sapiens	TRIM33	mRNA	Homo sapiens	0.1619
on	hsa-miR-6828-5p	miRNA	Homo sapiens	TRIM33	mRNA	Homo sapiens	0.1619
on	hsa-miR-513c-3p	miRNA	Homo sapiens	TRIM33	mRNA	Homo sapiens	0.1619
on	hsa-miR-4717-5p	miRNA	Homo sapiens	TRIM33	mRNA	Homo sapiens	0.1619
on	hsa-miR-3173-3p	miRNA	Homo sapiens	TRIM33	mRNA	Homo sapiens	0.1619
on	hsa-miR-6869-5p	miRNA	Homo sapiens	TRIM33	mRNA	Homo sapiens	0.1619
on	hsa-miR-548aa	miRNA	Homo sapiens	TRIM33	mRNA	Homo sapiens	0.1619
on	hsa-miR-33a-3p	miRNA	Homo sapiens	TRIM33	mRNA	Homo sapiens	0.1619
on	hsa-miR-6892-5p	miRNA	Homo sapiens	TRIM33	mRNA	Homo sapiens	0.1619
on	hsa-miR-548aj-3p	miRNA	Homo sapiens	TRIM33	mRNA	Homo sapiens	0.1619
on	hsa-miR-3613-3p	miRNA	Homo sapiens	TRIM33	mRNA	Homo sapiens	0.1619
on	hsa-miR-7-2-3p	miRNA	Homo sapiens	TRIM33	mRNA	Homo sapiens	0.1619
on	hsa-miR-548av-5p	miRNA	Homo sapiens	TRIM33	mRNA	Homo sapiens	0.1619
on	hsa-miR-3660	miRNA	Homo sapiens	TRIM33	mRNA	Homo sapiens	0.1619
on	hsa-miR-7160-5p	miRNA	Homo sapiens	TRIM33	mRNA	Homo sapiens	0.1619
on	hsa-miR-548j-3p	miRNA	Homo sapiens	TRIM33	mRNA	Homo sapiens	0.1619
on	hsa-miR-383-3p	miRNA	Homo sapiens	TRIM33	mRNA	Homo sapiens	0.1619
on	hsa-miR-7849-3p	miRNA	Homo sapiens	TRIM33	mRNA	Homo sapiens	0.1619
on	hsa-miR-551b-5p	miRNA	Homo sapiens	TRIM33	mRNA	Homo sapiens	0.1619
on	hsa-miR-3941	miRNA	Homo sapiens	TRIM33	mRNA	Homo sapiens	0.1619
on	hsa-miR-8063	miRNA	Homo sapiens	TRIM33	mRNA	Homo sapiens	0.1619
on	hsa-miR-5581-3p	miRNA	Homo sapiens	TRIM33	mRNA	Homo sapiens	0.1619
on	hsa-miR-4282	miRNA	Homo sapiens	TRIM33	mRNA	Homo sapiens	0.1619
on	hsa-miR-1250-3p	miRNA	Homo sapiens	TRIM33	mRNA	Homo sapiens	0.1619
on	hsa-miR-8071	miRNA	Homo sapiens	TRIM33	mRNA	Homo sapiens	0.1619
on	hsa-miR-5584-5p	miRNA	Homo sapiens	TRIM33	mRNA	Homo sapiens	0.1619
on	hsa-miR-4433b-5p	miRNA	Homo sapiens	TRIM33	mRNA	Homo sapiens	0.1619
on	hsa-miR-1279	miRNA	Homo sapiens	TRIM33	mRNA	Homo sapiens	0.1619
on	hsa-miR-93-3p	miRNA	Homo sapiens	TRIM33	mRNA	Homo sapiens	0.1619
on	hsa-miR-5689	miRNA	Homo sapiens	TRIM33	mRNA	Homo sapiens	0.1619
on	hsa-miR-4463	miRNA	Homo sapiens	TRIM33	mRNA	Homo sapiens	0.1619
on	hsa-miR-1303	miRNA	Homo sapiens	TRIM33	mRNA	Homo sapiens	0.1619
on	hsa-miR-576-5p	miRNA	Homo sapiens	TRIM33	mRNA	Homo sapiens	0.1619
on	hsa-miR-4496	miRNA	Homo sapiens	TRIM33	mRNA	Homo sapiens	0.1619
on	hsa-miR-15b-3p	miRNA	Homo sapiens	TRIM33	mRNA	Homo sapiens	0.1619
on	hsa-miR-608	miRNA	Homo sapiens	TRIM33	mRNA	Homo sapiens	0.1619
on	hsa-miR-4759	miRNA	Homo sapiens	TRIM33	mRNA	Homo sapiens	0.1619
on	hsa-miR-4520-3p	miRNA	Homo sapiens	TRIM33	mRNA	Homo sapiens	0.1619
on	hsa-miR-20b-3p	miRNA	Homo sapiens	TRIM33	mRNA	Homo sapiens	0.1619
on	hsa-miR-6501-3p	miRNA	Homo sapiens	TRIM33	mRNA	Homo sapiens	0.1619
on	hsa-miR-4769-3p	miRNA	Homo sapiens	TRIM33	mRNA	Homo sapiens	0.1619
on	hsa-miR-4659a-3p	miRNA	Homo sapiens	TRIM33	mRNA	Homo sapiens	0.1619
on	hsa-miR-26b-3p	miRNA	Homo sapiens	TRIM33	mRNA	Homo sapiens	0.1619
on	hsa-miR-936	miRNA	Homo sapiens	TRIM33	mRNA	Homo sapiens	0.1619
on	hsa-miR-6716-5p	miRNA	Homo sapiens	TRIM33	mRNA	Homo sapiens	0.1619
on	hsa-miR-6769a-5p	miRNA	Homo sapiens	TRIM33	mRNA	Homo sapiens	0.1619
on	hsa-miR-6848-3p	miRNA	Homo sapiens	TRIM33	mRNA	Homo sapiens	0.1619
on	hsa-miR-8084	miRNA	Homo sapiens	TRIM33	mRNA	Homo sapiens	0.1619
on	hsa-miR-548ar-3p	miRNA	Homo sapiens	TRIM33	mRNA	Homo sapiens	0.1619
on	hsa-miR-146a-3p	miRNA	Homo sapiens	TRIM33	mRNA	Homo sapiens	0.1619
on	hsa-miR-548ay-5p	miRNA	Homo sapiens	TRIM33	mRNA	Homo sapiens	0.1619
on	hsa-miR-181d-3p	miRNA	Homo sapiens	TRIM33	mRNA	Homo sapiens	0.1619
on	hsa-miR-548bb-3p	miRNA	Homo sapiens	TRIM33	mRNA	Homo sapiens	0.1619
on	hsa-miR-30d-3p	miRNA	Homo sapiens	TRIM33	mRNA	Homo sapiens	0.1619
on	hsa-miR-548d-5p	miRNA	Homo sapiens	TRIM33	mRNA	Homo sapiens	0.1619
on	hsa-miR-3156-3p	miRNA	Homo sapiens	TRIM33	mRNA	Homo sapiens	0.1619
on	hsa-miR-548h-5p	miRNA	Homo sapiens	TRIM33	mRNA	Homo sapiens	0.1619
on	hsa-miR-320a-5p	miRNA	Homo sapiens	TRIM33	mRNA	Homo sapiens	0.1619
on	hsa-miR-548o-5p	miRNA	Homo sapiens	TRIM33	mRNA	Homo sapiens	0.1619
on	hsa-miR-3657	miRNA	Homo sapiens	TRIM33	mRNA	Homo sapiens	0.1619
on	hsa-miR-548z	miRNA	Homo sapiens	TRIM33	mRNA	Homo sapiens	0.1619
on	hsa-miR-384	miRNA	Homo sapiens	TRIM33	mRNA	Homo sapiens	0.1619
on	hsa-miR-5687	miRNA	Homo sapiens	TRIM33	mRNA	Homo sapiens	0.1619
on	hsa-miR-4297	miRNA	Homo sapiens	TRIM33	mRNA	Homo sapiens	0.1619
on	hsa-miR-618	miRNA	Homo sapiens	TRIM33	mRNA	Homo sapiens	0.1619
on	hsa-miR-4643	miRNA	Homo sapiens	TRIM33	mRNA	Homo sapiens	0.1619
on	hsa-miR-6504-3p	miRNA	Homo sapiens	TRIM33	mRNA	Homo sapiens	0.1619
on	hsa-miR-4668-3p	miRNA	Homo sapiens	TRIM33	mRNA	Homo sapiens	0.1619
on	hsa-miR-4735-5p	miRNA	Homo sapiens	TRIM33	mRNA	Homo sapiens	0.1619
on	hsa-miR-652-5p	miRNA	Homo sapiens	TRIM33	mRNA	Homo sapiens	0.1619
on	hsa-miR-4709-5p	miRNA	Homo sapiens	TRIM33	mRNA	Homo sapiens	0.1619
on	hsa-miR-4789-3p	miRNA	Homo sapiens	TRIM33	mRNA	Homo sapiens	0.1619
on	hsa-miR-5011-5p	miRNA	Homo sapiens	TRIM33	mRNA	Homo sapiens	0.1619
on	hsa-miR-95-5p	miRNA	Homo sapiens	TRIM33	mRNA	Homo sapiens	0.1619
on	hsa-miR-548ab	miRNA	Homo sapiens	TRIM33	mRNA	Homo sapiens	0.1619
on	hsa-miR-103a-1-5p	miRNA	Homo sapiens	TRIM33	mRNA	Homo sapiens	0.1619
on	hsa-miR-548ak	miRNA	Homo sapiens	TRIM33	mRNA	Homo sapiens	0.1619
on	hsa-miR-12118	miRNA	Homo sapiens	TRIM33	mRNA	Homo sapiens	0.1619
on	hsa-miR-4659b-3p	miRNA	Homo sapiens	TRIM33	mRNA	Homo sapiens	0.1619
on	hsa-miR-297	miRNA	Homo sapiens	TRIM33	mRNA	Homo sapiens	0.1619
on	hsa-miR-671-5p	miRNA	Homo sapiens	TRIM33	mRNA	Homo sapiens	0.1619
on	hsa-miR-4786-5p	miRNA	Homo sapiens	TRIM33	mRNA	Homo sapiens	0.1619
on	hsa-miR-4668-5p	miRNA	Homo sapiens	TRIM33	mRNA	Homo sapiens	0.1619
on	hsa-miR-3119	miRNA	Homo sapiens	TRIM33	mRNA	Homo sapiens	0.1619
on	hsa-miR-6739-3p	miRNA	Homo sapiens	TRIM33	mRNA	Homo sapiens	0.1619
on	hsa-miR-5002-5p	miRNA	Homo sapiens	TRIM33	mRNA	Homo sapiens	0.1619
on	hsa-miR-4692	miRNA	Homo sapiens	TRIM33	mRNA	Homo sapiens	0.1619
on	hsa-miR-3130-3p	miRNA	Homo sapiens	TRIM33	mRNA	Homo sapiens	0.1619
on	hsa-miR-761	miRNA	Homo sapiens	TRIM33	mRNA	Homo sapiens	0.1619
on	hsa-miR-6817-5p	miRNA	Homo sapiens	TRIM33	mRNA	Homo sapiens	0.1619
on	hsa-miR-511-5p	miRNA	Homo sapiens	TRIM33	mRNA	Homo sapiens	0.1619
on	hsa-miR-4699-5p	miRNA	Homo sapiens	TRIM33	mRNA	Homo sapiens	0.1619
on	hsa-miR-3150b-3p	miRNA	Homo sapiens	TRIM33	mRNA	Homo sapiens	0.1619
on	hsa-miR-6830-5p	miRNA	Homo sapiens	TRIM33	mRNA	Homo sapiens	0.1619
on	hsa-miR-5187-3p	miRNA	Homo sapiens	TRIM33	mRNA	Homo sapiens	0.1619
on	hsa-miR-4719	miRNA	Homo sapiens	TRIM33	mRNA	Homo sapiens	0.1619
on	hsa-miR-3180-5p	miRNA	Homo sapiens	TRIM33	mRNA	Homo sapiens	0.1619
on	hsa-miR-6873-5p	miRNA	Homo sapiens	TRIM33	mRNA	Homo sapiens	0.1619
on	hsa-miR-548ae-3p	miRNA	Homo sapiens	TRIM33	mRNA	Homo sapiens	0.1619
on	hsa-miR-34b-3p	miRNA	Homo sapiens	TRIM33	mRNA	Homo sapiens	0.1619
on	hsa-miR-6893-3p	miRNA	Homo sapiens	TRIM33	mRNA	Homo sapiens	0.1619
on	hsa-miR-548am-3p	miRNA	Homo sapiens	TRIM33	mRNA	Homo sapiens	0.1619
on	hsa-miR-3618	miRNA	Homo sapiens	TRIM33	mRNA	Homo sapiens	0.1619
on	hsa-miR-7112-3p	miRNA	Homo sapiens	TRIM33	mRNA	Homo sapiens	0.1619
on	hsa-miR-548c-3p	miRNA	Homo sapiens	TRIM33	mRNA	Homo sapiens	0.1619
on	hsa-miR-3662	miRNA	Homo sapiens	TRIM33	mRNA	Homo sapiens	0.1619
on	hsa-miR-7162-3p	miRNA	Homo sapiens	TRIM33	mRNA	Homo sapiens	0.1619
on	hsa-miR-548k	miRNA	Homo sapiens	TRIM33	mRNA	Homo sapiens	0.1619
on	hsa-miR-3912-5p	miRNA	Homo sapiens	TRIM33	mRNA	Homo sapiens	0.1619
on	hsa-miR-7856-5p	miRNA	Homo sapiens	TRIM33	mRNA	Homo sapiens	0.1619
on	hsa-miR-552-5p	miRNA	Homo sapiens	TRIM33	mRNA	Homo sapiens	0.1619
on	hsa-miR-3943	miRNA	Homo sapiens	TRIM33	mRNA	Homo sapiens	0.1619
on	hsa-miR-8064	miRNA	Homo sapiens	TRIM33	mRNA	Homo sapiens	0.1619
on	hsa-miR-5582-3p	miRNA	Homo sapiens	TRIM33	mRNA	Homo sapiens	0.1619
on	hsa-miR-4302	miRNA	Homo sapiens	TRIM33	mRNA	Homo sapiens	0.1619
on	hsa-miR-1252-3p	miRNA	Homo sapiens	TRIM33	mRNA	Homo sapiens	0.1619
on	hsa-miR-8077	miRNA	Homo sapiens	TRIM33	mRNA	Homo sapiens	0.1619
on	hsa-miR-561-5p	miRNA	Homo sapiens	TRIM33	mRNA	Homo sapiens	0.1619
on	hsa-miR-4438	miRNA	Homo sapiens	TRIM33	mRNA	Homo sapiens	0.1619
on	hsa-miR-1290	miRNA	Homo sapiens	TRIM33	mRNA	Homo sapiens	0.1619
on	hsa-miR-934	miRNA	Homo sapiens	TRIM33	mRNA	Homo sapiens	0.1619
on	hsa-miR-5693	miRNA	Homo sapiens	TRIM33	mRNA	Homo sapiens	0.1619
on	hsa-miR-4482-3p	miRNA	Homo sapiens	TRIM33	mRNA	Homo sapiens	0.1619
on	hsa-miR-1305	miRNA	Homo sapiens	TRIM33	mRNA	Homo sapiens	0.1619
on	hsa-miR-606	miRNA	Homo sapiens	TRIM33	mRNA	Homo sapiens	0.1619
on	hsa-miR-4724-3p	miRNA	Homo sapiens	TRIM33	mRNA	Homo sapiens	0.1619
on	hsa-miR-4514	miRNA	Homo sapiens	TRIM33	mRNA	Homo sapiens	0.1619
on	hsa-miR-186-3p	miRNA	Homo sapiens	TRIM33	mRNA	Homo sapiens	0.1619
on	hsa-miR-6081	miRNA	Homo sapiens	TRIM33	mRNA	Homo sapiens	0.1619
on	hsa-miR-4761-3p	miRNA	Homo sapiens	TRIM33	mRNA	Homo sapiens	0.1619
on	hsa-miR-4526	miRNA	Homo sapiens	TRIM33	mRNA	Homo sapiens	0.1619
on	hsa-miR-2117	miRNA	Homo sapiens	TRIM33	mRNA	Homo sapiens	0.1619
on	hsa-miR-6507-5p	miRNA	Homo sapiens	TRIM33	mRNA	Homo sapiens	0.1619
on	hsa-miR-4775	miRNA	Homo sapiens	TRIM33	mRNA	Homo sapiens	0.1619
on	hsa-miR-9718	miRNA	Homo sapiens	TRIM33	mRNA	Homo sapiens	0.1619
on	hsa-miR-6719-3p	miRNA	Homo sapiens	TRIM33	mRNA	Homo sapiens	0.1619
on	hsa-miR-6769b-5p	miRNA	Homo sapiens	TRIM33	mRNA	Homo sapiens	0.1619
on	hsa-miR-708-3p	miRNA	Homo sapiens	TRIM33	mRNA	Homo sapiens	0.1619
on	hsa-miR-885-5p	miRNA	Homo sapiens	TRIM33	mRNA	Homo sapiens	0.1619
on	hsa-miR-548ar-5p	miRNA	Homo sapiens	TRIM33	mRNA	Homo sapiens	0.1619
on	hsa-miR-147b-5p	miRNA	Homo sapiens	TRIM33	mRNA	Homo sapiens	0.1619
on	hsa-miR-548az-3p	miRNA	Homo sapiens	TRIM33	mRNA	Homo sapiens	0.1619
on	hsa-miR-195-3p	miRNA	Homo sapiens	TRIM33	mRNA	Homo sapiens	0.1619
on	hsa-miR-548bb-5p	miRNA	Homo sapiens	TRIM33	mRNA	Homo sapiens	0.1619
on	hsa-miR-3120-3p	miRNA	Homo sapiens	TRIM33	mRNA	Homo sapiens	0.1619
on	hsa-miR-548e-3p	miRNA	Homo sapiens	TRIM33	mRNA	Homo sapiens	0.1619
on	hsa-miR-3165	miRNA	Homo sapiens	TRIM33	mRNA	Homo sapiens	0.1619
on	hsa-miR-548i	miRNA	Homo sapiens	TRIM33	mRNA	Homo sapiens	0.1619
on	hsa-miR-320e	miRNA	Homo sapiens	TRIM33	mRNA	Homo sapiens	0.1619
on	hsa-miR-548t-5p	miRNA	Homo sapiens	TRIM33	mRNA	Homo sapiens	0.1619
on	hsa-miR-3679-3p	miRNA	Homo sapiens	TRIM33	mRNA	Homo sapiens	0.1619
on	hsa-miR-5585-5p	miRNA	Homo sapiens	TRIM33	mRNA	Homo sapiens	0.1619
on	hsa-miR-3914	miRNA	Homo sapiens	TRIM33	mRNA	Homo sapiens	0.1619
on	hsa-miR-5688	miRNA	Homo sapiens	TRIM33	mRNA	Homo sapiens	0.1619
on	hsa-miR-4470	miRNA	Homo sapiens	TRIM33	mRNA	Homo sapiens	0.1619
on	hsa-miR-628-5p	miRNA	Homo sapiens	TRIM33	mRNA	Homo sapiens	0.1619
on	hsa-miR-4652-3p	miRNA	Homo sapiens	TRIM33	mRNA	Homo sapiens	0.1619
on	hsa-miR-6512-3p	miRNA	Homo sapiens	TRIM33	mRNA	Homo sapiens	0.1619
on	hsa-miR-4669	miRNA	Homo sapiens	TRIM33	mRNA	Homo sapiens	0.1619
on	hsa-miR-493-5p	miRNA	Homo sapiens	TRIM33	mRNA	Homo sapiens	0.1619
on	hsa-miR-654-3p	miRNA	Homo sapiens	TRIM33	mRNA	Homo sapiens	0.1619
on	hsa-miR-4766-5p	miRNA	Homo sapiens	TRIM33	mRNA	Homo sapiens	0.1619
on	hsa-miR-4795-5p	miRNA	Homo sapiens	TRIM33	mRNA	Homo sapiens	0.1619
on	hsa-miR-513c-5p	miRNA	Homo sapiens	TRIM33	mRNA	Homo sapiens	0.1619
on	hsa-let-7a-2-3p	miRNA	Homo sapiens	TRIM33	mRNA	Homo sapiens	0.1619
on	hsa-miR-548ac	miRNA	Homo sapiens	TRIM33	mRNA	Homo sapiens	0.1619
on	hsa-miR-103a-2-5p	miRNA	Homo sapiens	TRIM33	mRNA	Homo sapiens	0.1619
on	hsa-miR-548am-5p	miRNA	Homo sapiens	TRIM33	mRNA	Homo sapiens	0.1619
on	hsa-miR-12120	miRNA	Homo sapiens	TRIM33	mRNA	Homo sapiens	0.1619
on	hsa-miR-6508-5p	miRNA	Homo sapiens	TRIM33	mRNA	Homo sapiens	0.1619
on	hsa-miR-4778-3p	miRNA	Homo sapiens	TRIM33	mRNA	Homo sapiens	0.1619
on	hsa-miR-466	miRNA	Homo sapiens	TRIM33	mRNA	Homo sapiens	0.1619
on	hsa-miR-302c-5p	miRNA	Homo sapiens	TRIM33	mRNA	Homo sapiens	0.1619
on	hsa-miR-6718-5p	miRNA	Homo sapiens	TRIM33	mRNA	Homo sapiens	0.1619
on	hsa-miR-4803	miRNA	Homo sapiens	TRIM33	mRNA	Homo sapiens	0.1619
on	hsa-miR-4677-3p	miRNA	Homo sapiens	TRIM33	mRNA	Homo sapiens	0.1619
on	hsa-miR-3123	miRNA	Homo sapiens	TRIM33	mRNA	Homo sapiens	0.1619
on	hsa-miR-140-5p	miRNA	Homo sapiens	TRIM33	mRNA	Homo sapiens	0.1619
on	hsa-miR-6768-5p	miRNA	Homo sapiens	TRIM33	mRNA	Homo sapiens	0.1619
on	hsa-miR-5010-3p	miRNA	Homo sapiens	TRIM33	mRNA	Homo sapiens	0.1619
on	hsa-miR-4693-5p	miRNA	Homo sapiens	TRIM33	mRNA	Homo sapiens	0.1619
on	hsa-miR-3138	miRNA	Homo sapiens	TRIM33	mRNA	Homo sapiens	0.1619
on	hsa-miR-6825-5p	miRNA	Homo sapiens	TRIM33	mRNA	Homo sapiens	0.1619
on	hsa-miR-512-3p	miRNA	Homo sapiens	TRIM33	mRNA	Homo sapiens	0.1619
on	hsa-miR-4701-3p	miRNA	Homo sapiens	TRIM33	mRNA	Homo sapiens	0.1619
on	hsa-miR-3155a	miRNA	Homo sapiens	TRIM33	mRNA	Homo sapiens	0.1619
on	hsa-miR-6839-3p	miRNA	Homo sapiens	TRIM33	mRNA	Homo sapiens	0.1619
on	hsa-miR-520a-5p	miRNA	Homo sapiens	TRIM33	mRNA	Homo sapiens	0.1619
on	hsa-miR-3200-5p	miRNA	Homo sapiens	TRIM33	mRNA	Homo sapiens	0.1619
on	hsa-miR-6885-3p	miRNA	Homo sapiens	TRIM33	mRNA	Homo sapiens	0.1619
on	hsa-miR-548ah-3p	miRNA	Homo sapiens	TRIM33	mRNA	Homo sapiens	0.1619
on	hsa-miR-3606-3p	miRNA	Homo sapiens	TRIM33	mRNA	Homo sapiens	0.1619
on	hsa-miR-6893-5p	miRNA	Homo sapiens	TRIM33	mRNA	Homo sapiens	0.1619
on	hsa-miR-548ap-3p	miRNA	Homo sapiens	TRIM33	mRNA	Homo sapiens	0.1619
on	hsa-miR-3646	miRNA	Homo sapiens	TRIM33	mRNA	Homo sapiens	0.1619
on	hsa-miR-7151-3p	miRNA	Homo sapiens	TRIM33	mRNA	Homo sapiens	0.1619
on	hsa-miR-548e-5p	miRNA	Homo sapiens	TRIM33	mRNA	Homo sapiens	0.1619
on	hsa-miR-3682-5p	miRNA	Homo sapiens	TRIM33	mRNA	Homo sapiens	0.1619
on	hsa-miR-765	miRNA	Homo sapiens	TRIM33	mRNA	Homo sapiens	0.1619
on	hsa-miR-548p	miRNA	Homo sapiens	TRIM33	mRNA	Homo sapiens	0.1619
on	hsa-miR-3924	miRNA	Homo sapiens	TRIM33	mRNA	Homo sapiens	0.1619
on	hsa-miR-7974	miRNA	Homo sapiens	TRIM33	mRNA	Homo sapiens	0.1619
on	hsa-miR-5579-3p	miRNA	Homo sapiens	TRIM33	mRNA	Homo sapiens	0.1619
on	hsa-miR-4261	miRNA	Homo sapiens	TRIM33	mRNA	Homo sapiens	0.1619
on	hsa-miR-8066	miRNA	Homo sapiens	TRIM33	mRNA	Homo sapiens	0.1619
on	hsa-miR-5583-5p	miRNA	Homo sapiens	TRIM33	mRNA	Homo sapiens	0.1619
on	hsa-miR-4318	miRNA	Homo sapiens	TRIM33	mRNA	Homo sapiens	0.1619
on	hsa-miR-1262	miRNA	Homo sapiens	TRIM33	mRNA	Homo sapiens	0.1619
on	hsa-miR-875-3p	miRNA	Homo sapiens	TRIM33	mRNA	Homo sapiens	0.1619
on	hsa-miR-5681a	miRNA	Homo sapiens	TRIM33	mRNA	Homo sapiens	0.1619
on	hsa-miR-4443	miRNA	Homo sapiens	TRIM33	mRNA	Homo sapiens	0.1619
on	hsa-miR-1296-3p	miRNA	Homo sapiens	TRIM33	mRNA	Homo sapiens	0.1619
on	hsa-miR-570-3p	miRNA	Homo sapiens	TRIM33	mRNA	Homo sapiens	0.1619
on	hsa-miR-4483	miRNA	Homo sapiens	TRIM33	mRNA	Homo sapiens	0.1619
on	hsa-miR-651-3p	miRNA	Homo sapiens	TRIM33	mRNA	Homo sapiens	0.1619
on	hsa-miR-4784	miRNA	Homo sapiens	TRIM33	mRNA	Homo sapiens	0.1619
on	hsa-miR-6734-5p	miRNA	Homo sapiens	TRIM33	mRNA	Homo sapiens	0.1619
on	hsa-miR-484	miRNA	Homo sapiens	TRIM33	mRNA	Homo sapiens	0.1619
on	hsa-miR-3619-5p	miRNA	Homo sapiens	TRIM33	mRNA	Homo sapiens	0.1619
on	hsa-miR-6776-5p	miRNA	Homo sapiens	TRIM33	mRNA	Homo sapiens	0.1619
on	hsa-miR-5095	miRNA	Homo sapiens	TRIM33	mRNA	Homo sapiens	0.1619
on	hsa-miR-6826-3p	miRNA	Homo sapiens	TRIM33	mRNA	Homo sapiens	0.1619
on	hsa-miR-513a-3p	miRNA	Homo sapiens	TRIM33	mRNA	Homo sapiens	0.1619
on	hsa-miR-6864-5p	miRNA	Homo sapiens	TRIM33	mRNA	Homo sapiens	0.1619
on	hsa-miR-525-5p	miRNA	Homo sapiens	TRIM33	mRNA	Homo sapiens	0.1619
on	hsa-miR-4482-3p	miRNA	Homo sapiens	TRIM33	mRNA	Homo sapiens	0.1619
on	hsa-miR-1305	miRNA	Homo sapiens	TRIM33	mRNA	Homo sapiens	0.1619
on	hsa-miR-4514	miRNA	Homo sapiens	TRIM33	mRNA	Homo sapiens	0.1619
on	hsa-miR-186-3p	miRNA	Homo sapiens	TRIM33	mRNA	Homo sapiens	0.1619
on	hsa-miR-4526	miRNA	Homo sapiens	TRIM33	mRNA	Homo sapiens	0.1619
on	hsa-miR-2117	miRNA	Homo sapiens	TRIM33	mRNA	Homo sapiens	0.1619
on	hsa-miR-4659b-3p	miRNA	Homo sapiens	TRIM33	mRNA	Homo sapiens	0.1619
on	hsa-miR-297	miRNA	Homo sapiens	TRIM33	mRNA	Homo sapiens	0.1619
on	hsa-miR-4668-5p	miRNA	Homo sapiens	TRIM33	mRNA	Homo sapiens	0.1619
on	hsa-miR-3119	miRNA	Homo sapiens	TRIM33	mRNA	Homo sapiens	0.1619
on	hsa-miR-4692	miRNA	Homo sapiens	TRIM33	mRNA	Homo sapiens	0.1619
on	hsa-miR-3130-3p	miRNA	Homo sapiens	TRIM33	mRNA	Homo sapiens	0.1619
on	hsa-miR-4699-5p	miRNA	Homo sapiens	TRIM33	mRNA	Homo sapiens	0.1619
on	hsa-miR-3150b-3p	miRNA	Homo sapiens	TRIM33	mRNA	Homo sapiens	0.1619
on	hsa-miR-4719	miRNA	Homo sapiens	TRIM33	mRNA	Homo sapiens	0.1619
on	hsa-miR-3180-5p	miRNA	Homo sapiens	TRIM33	mRNA	Homo sapiens	0.1619
on	hsa-miR-34b-3p	miRNA	Homo sapiens	TRIM33	mRNA	Homo sapiens	0.1619
on	hsa-miR-3618	miRNA	Homo sapiens	TRIM33	mRNA	Homo sapiens	0.1619
on	hsa-miR-3662	miRNA	Homo sapiens	TRIM33	mRNA	Homo sapiens	0.1619
on	hsa-miR-3912-5p	miRNA	Homo sapiens	TRIM33	mRNA	Homo sapiens	0.1619
on	hsa-miR-3943	miRNA	Homo sapiens	TRIM33	mRNA	Homo sapiens	0.1619
on	hsa-miR-4302	miRNA	Homo sapiens	TRIM33	mRNA	Homo sapiens	0.1619
on	hsa-miR-1252-3p	miRNA	Homo sapiens	TRIM33	mRNA	Homo sapiens	0.1619
on	hsa-miR-4438	miRNA	Homo sapiens	TRIM33	mRNA	Homo sapiens	0.1619
on	hsa-miR-1290	miRNA	Homo sapiens	TRIM33	mRNA	Homo sapiens	0.1619
on	hsa-miR-6751-3p	miRNA	Homo sapiens	TRIM33	mRNA	Homo sapiens	0.1619
on	hsa-miR-6843-3p	miRNA	Homo sapiens	TRIM33	mRNA	Homo sapiens	0.1619
on	hsa-miR-8075	miRNA	Homo sapiens	TRIM33	mRNA	Homo sapiens	0.1619
on	hsa-miR-891b	miRNA	Homo sapiens	TRIM33	mRNA	Homo sapiens	0.1619
on	hsa-miR-548n	miRNA	Homo sapiens	TRIM33	mRNA	Homo sapiens	0.1619
on	hsa-miR-3617-5p	miRNA	Homo sapiens	TRIM33	mRNA	Homo sapiens	0.1619
on	hsa-miR-548y	miRNA	Homo sapiens	TRIM33	mRNA	Homo sapiens	0.1619
on	hsa-miR-372-5p	miRNA	Homo sapiens	TRIM33	mRNA	Homo sapiens	0.1619
on	hsa-miR-5680	miRNA	Homo sapiens	TRIM33	mRNA	Homo sapiens	0.1619
on	hsa-miR-4263	miRNA	Homo sapiens	TRIM33	mRNA	Homo sapiens	0.1619
on	hsa-miR-6083	miRNA	Homo sapiens	TRIM33	mRNA	Homo sapiens	0.1619
on	hsa-miR-4530	miRNA	Homo sapiens	TRIM33	mRNA	Homo sapiens	0.1619
on	hsa-miR-6502-3p	miRNA	Homo sapiens	TRIM33	mRNA	Homo sapiens	0.1619
on	hsa-miR-4663	miRNA	Homo sapiens	TRIM33	mRNA	Homo sapiens	0.1619
on	hsa-miR-6513-3p	miRNA	Homo sapiens	TRIM33	mRNA	Homo sapiens	0.1619
on	hsa-miR-4672	miRNA	Homo sapiens	TRIM33	mRNA	Homo sapiens	0.1619
on	hsa-miR-4776-3p	miRNA	Homo sapiens	TRIM33	mRNA	Homo sapiens	0.1619
on	hsa-miR-5003-3p	miRNA	Homo sapiens	TRIM33	mRNA	Homo sapiens	0.1619
on	hsa-miR-942-3p	miRNA	Homo sapiens	TRIM33	mRNA	Homo sapiens	0.1619
on	hsa-miR-5197-5p	miRNA	Homo sapiens	TRIM33	mRNA	Homo sapiens	0.1619
on	hsa-miR-10399-5p	miRNA	Homo sapiens	TRIM33	mRNA	Homo sapiens	0.1619
on	hsa-miR-548ae-5p	miRNA	Homo sapiens	TRIM33	mRNA	Homo sapiens	0.1619
on	hsa-miR-12116	miRNA	Homo sapiens	TRIM33	mRNA	Homo sapiens	0.1619
on	hsa-miR-548aq-5p	miRNA	Homo sapiens	TRIM33	mRNA	Homo sapiens	0.1619
on	hsa-miR-1283	miRNA	Homo sapiens	TRIM33	mRNA	Homo sapiens	0.1619
on	hsa-miR-548au-5p	miRNA	Homo sapiens	TRIM33	mRNA	Homo sapiens	0.1619
on	hsa-miR-16-2-3p	miRNA	Homo sapiens	TRIM33	mRNA	Homo sapiens	0.1619
on	hsa-miR-548b-5p	miRNA	Homo sapiens	TRIM33	mRNA	Homo sapiens	0.1619
on	hsa-miR-2355-5p	miRNA	Homo sapiens	TRIM33	mRNA	Homo sapiens	0.1619
on	hsa-miR-548c-5p	miRNA	Homo sapiens	TRIM33	mRNA	Homo sapiens	0.1619
on	hsa-miR-3152-5p	miRNA	Homo sapiens	TRIM33	mRNA	Homo sapiens	0.1619
on	hsa-miR-548h-3p	miRNA	Homo sapiens	TRIM33	mRNA	Homo sapiens	0.1619
on	hsa-miR-32-3p	miRNA	Homo sapiens	TRIM33	mRNA	Homo sapiens	0.1619
on	hsa-miR-6892-5p	miRNA	Homo sapiens	TRIM33	mRNA	Homo sapiens	0.1619
on	hsa-miR-548aj-3p	miRNA	Homo sapiens	TRIM33	mRNA	Homo sapiens	0.1619
on	hsa-miR-7-2-3p	miRNA	Homo sapiens	TRIM33	mRNA	Homo sapiens	0.1619
on	hsa-miR-548av-5p	miRNA	Homo sapiens	TRIM33	mRNA	Homo sapiens	0.1619
on	hsa-miR-7160-5p	miRNA	Homo sapiens	TRIM33	mRNA	Homo sapiens	0.1619
on	hsa-miR-548j-3p	miRNA	Homo sapiens	TRIM33	mRNA	Homo sapiens	0.1619
on	hsa-miR-7849-3p	miRNA	Homo sapiens	TRIM33	mRNA	Homo sapiens	0.1619
on	hsa-miR-551b-5p	miRNA	Homo sapiens	TRIM33	mRNA	Homo sapiens	0.1619
on	hsa-miR-8063	miRNA	Homo sapiens	TRIM33	mRNA	Homo sapiens	0.1619
on	hsa-miR-5581-3p	miRNA	Homo sapiens	TRIM33	mRNA	Homo sapiens	0.1619
on	hsa-miR-8071	miRNA	Homo sapiens	TRIM33	mRNA	Homo sapiens	0.1619
on	hsa-miR-5584-5p	miRNA	Homo sapiens	TRIM33	mRNA	Homo sapiens	0.1619
on	hsa-miR-93-3p	miRNA	Homo sapiens	TRIM33	mRNA	Homo sapiens	0.1619
on	hsa-miR-5689	miRNA	Homo sapiens	TRIM33	mRNA	Homo sapiens	0.1619
on	hsa-miR-576-5p	miRNA	Homo sapiens	TRIM33	mRNA	Homo sapiens	0.1619
on	hsa-miR-608	miRNA	Homo sapiens	TRIM33	mRNA	Homo sapiens	0.1619
on	hsa-miR-4759	miRNA	Homo sapiens	TRIM33	mRNA	Homo sapiens	0.1619
on	hsa-miR-6501-3p	miRNA	Homo sapiens	TRIM33	mRNA	Homo sapiens	0.1619
on	hsa-miR-4769-3p	miRNA	Homo sapiens	TRIM33	mRNA	Homo sapiens	0.1619
on	hsa-miR-670-3p	miRNA	Homo sapiens	TRIM33	mRNA	Homo sapiens	0.1619
on	hsa-miR-4786-3p	miRNA	Homo sapiens	TRIM33	mRNA	Homo sapiens	0.1619
on	hsa-miR-6736-5p	miRNA	Homo sapiens	TRIM33	mRNA	Homo sapiens	0.1619
on	hsa-miR-5001-3p	miRNA	Homo sapiens	TRIM33	mRNA	Homo sapiens	0.1619
on	hsa-miR-4500	miRNA	Homo sapiens	TRIM33	mRNA	Homo sapiens	0.1619
on	hsa-miR-6808-5p	miRNA	Homo sapiens	TRIM33	mRNA	Homo sapiens	0.1619
on	hsa-miR-510-3p	miRNA	Homo sapiens	TRIM33	mRNA	Homo sapiens	0.1619
on	hsa-miR-6828-5p	miRNA	Homo sapiens	TRIM33	mRNA	Homo sapiens	0.1619
on	hsa-miR-513c-3p	miRNA	Homo sapiens	TRIM33	mRNA	Homo sapiens	0.1619
on	hsa-miR-6869-5p	miRNA	Homo sapiens	TRIM33	mRNA	Homo sapiens	0.1619
on	hsa-miR-548aa	miRNA	Homo sapiens	TRIM33	mRNA	Homo sapiens	0.1619
on	hsa-miR-518a-5p	miRNA	Homo sapiens	TRIM33	mRNA	Homo sapiens	0.1519
on	hsa-miR-6845-3p	miRNA	Homo sapiens	TRIM33	mRNA	Homo sapiens	0.1519
on	hsa-miR-6892-3p	miRNA	Homo sapiens	TRIM33	mRNA	Homo sapiens	0.1519
on	hsa-miR-4685-3p	miRNA	Homo sapiens	TRIM33	mRNA	Homo sapiens	0.1519
on	hsa-miR-527	miRNA	Homo sapiens	TRIM33	mRNA	Homo sapiens	0.1519
on	hsa-miR-6864-3p	miRNA	Homo sapiens	TRIM33	mRNA	Homo sapiens	0.1519
on	hsa-miR-7113-3p	miRNA	Homo sapiens	TRIM33	mRNA	Homo sapiens	0.1519
on	hsa-miR-2276-5p	miRNA	Homo sapiens	TRIM33	mRNA	Homo sapiens	0.1519
on	hsa-miR-4713-5p	miRNA	Homo sapiens	TRIM33	mRNA	Homo sapiens	0.1519
on	hsa-miR-642a-5p	miRNA	Homo sapiens	TRIM33	mRNA	Homo sapiens	0.1519
on	hsa-miR-6867-3p	miRNA	Homo sapiens	TRIM33	mRNA	Homo sapiens	0.1519
on	hsa-miR-942-5p	miRNA	Homo sapiens	TRIM33	mRNA	Homo sapiens	0.1519
on	hsa-miR-4287	miRNA	Homo sapiens	TRIM33	mRNA	Homo sapiens	0.1519
on	hsa-miR-4768-5p	miRNA	Homo sapiens	TRIM33	mRNA	Homo sapiens	0.1519
on	hsa-miR-6833-3p	miRNA	Homo sapiens	TRIM33	mRNA	Homo sapiens	0.1519
on	hsa-miR-6873-3p	miRNA	Homo sapiens	TRIM33	mRNA	Homo sapiens	0.1519
on	hsa-miR-4477a	miRNA	Homo sapiens	TRIM33	mRNA	Homo sapiens	0.1519
on	hsa-miR-499b-5p	miRNA	Homo sapiens	TRIM33	mRNA	Homo sapiens	0.1519
on	TRIM33	lncRNA	Homo sapiens	hsa-miR-18b-5p	miRNA	Homo sapiens	1e-10
on	TRIM33	lncRNA	Homo sapiens	hsa-miR-4429	miRNA	Homo sapiens	1e-10
on	TRIM33	lncRNA	Homo sapiens	hsa-mir-216a-3p	miRNA	Homo sapiens	1e-10
on	SLC25A25-AS1	lncRNA	Homo sapiens	TRIM33	mRNA	Homo sapiens	1e-10
on	hsa-miR-4465	miRNA	Homo sapiens	TRIM33	mRNA	Homo sapiens	1e-10
on	TRIM33	lncRNA	Homo sapiens	hsa-miR-205-5p	miRNA	Homo sapiens	1e-10
on	TRIM33	lncRNA	Homo sapiens	hsa-miR-5590-3p	miRNA	Homo sapiens	1e-10
on	TRIM33	lncRNA	Homo sapiens	hsa-mir-216b	miRNA	Homo sapiens	1e-10
on	hsa-miR-1185-5p	miRNA	Homo sapiens	TRIM33	mRNA	Homo sapiens	1e-10
on	TRIM33	lncRNA	Homo sapiens	hsa-miR-361-3p	miRNA	Homo sapiens	1e-10
on	TRIM33	lncRNA	Homo sapiens	hsa-mir-142-3p	miRNA	Homo sapiens	1e-10
on	TRIM33	lncRNA	Homo sapiens	hsa-mir-320a	miRNA	Homo sapiens	1e-10
on	hsa-miR-221-3p	miRNA	Homo sapiens	TRIM33	mRNA	Homo sapiens	1e-10
on	TRIM33	lncRNA	Homo sapiens	hsa-miR-18a-3p	miRNA	Homo sapiens	1e-10
on	TRIM33	lncRNA	Homo sapiens	hsa-miR-371a-3p	miRNA	Homo sapiens	1e-10
on	TRIM33	lncRNA	Homo sapiens	hsa-mir-21-3p	miRNA	Homo sapiens	1e-10
on	TRIM33	lncRNA	Homo sapiens	hsa-mir-488-3p	miRNA	Homo sapiens	1e-10
on	hsa-miR-4458	miRNA	Homo sapiens	TRIM33	mRNA	Homo sapiens	1e-10
